# Supplementary material for: A framework for assessing glaucoma progression using structural and functional indices jointly
Source: PLoS One. 2020 Jul 1;15(7):e0235255. doi: 10.1371/journal.pone.0235255 (PMC7329074; doi:10.1371/journal.pone.0235255)
Supplement: S1 Dataset — (CSV) [file pone.0235255.s002.csv]

id	seye	oct test date	nscans	rnflt_g	rnflt_st	rnflt_it	rnflt_c	sap test date	sap_g	sap_st	sap_it	sap_c
1	OD	40365	3	84.00	115.00	117.33	83.37	40346	30.07	30.72	29.79	30.92
1	OD	40533	3	83.00	113.67	117.00	81.36	40533	29.12	29.80	29.56	30.29
1	OD	40933	3	82.00	109.67	115.67	80.39	40933	29.67	30.50	30.25	30.81
1	OD	41102	3	82.33	112.33	113.67	82.04	41102	30.24	31.10	30.78	31.44
1	OD	41264	3	81.67	111.00	112.33	81.05	41264	29.58	31.07	29.56	30.47
1	OD	41472	2	85.50	114.00	116.00	86.34	41472	30.67	31.31	31.13	31.53
1	OD	41829	2	81.50	108.50	111.50	81.87	41829	31.03	31.80	31.43	32.22
1	OD	42017	3	82.33	109.67	112.00	83.00	42016	30.77	31.02	31.75	32.13
1	OD	42200	3	84.00	113.00	114.67	85.35	42200	28.30	29.66	28.61	30.35
1	OS	40365	3	87.67	106.33	133.67	84.37	40346	31.15	33.24	30.56	33.17
1	OS	40533	3	89.00	96.00	125.67	92.38	40533	29.62	31.06	29.60	31.51
1	OS	40933	3	87.33	96.33	124.67	90.26	40933	29.78	30.78	29.95	31.14
1	OS	41102	3	85.67	98.00	123.00	86.67	41102	29.21	30.27	28.79	30.88
1	OS	41264	3	85.33	99.67	121.67	86.52	41264	28.90	30.30	28.75	30.30
1	OS	41472	3	91.33	102.33	137.67	92.14	41472	29.10	29.88	28.96	30.11
1	OS	41829	2	87.00	96.50	126.50	89.10	41829	29.89	30.74	30.11	31.66
1	OS	42017	3	84.00	98.67	122.00	84.45	42016	29.34	30.15	29.19	31.17
1	OS	42200	3	89.67	104.33	131.67	90.27	42200	29.45	30.19	29.53	31.25
2	OD	40430	3	103.33	119.33	148.00	104.50	40406	32.43	32.64	33.20	33.77
2	OD	40609	3	102.67	119.67	148.67	104.20	40609	31.48	31.42	32.37	32.92
2	OD	40808	3	101.67	117.33	148.00	103.77	40798	33.14	33.63	33.88	34.29
2	OD	40994	3	100.33	111.00	147.00	102.66	40994	32.32	32.78	32.56	33.52
2	OD	41164	3	101.67	117.67	147.00	103.44	41164	32.61	32.62	32.82	33.71
2	OD	41352	3	100.33	115.67	144.67	102.64	41352	33.06	33.30	33.15	34.07
2	OD	41541	2	98.00	105.50	145.50	104.65	41541	32.37	32.57	32.67	33.44
2	OD	41710	3	99.00	114.33	140.33	102.86	41710	31.57	31.76	31.65	32.61
2	OD	42072	3	99.00	108.00	139.67	108.17	42071	31.39	31.67	31.43	32.71
2	OS	40430	3	82.67	61.00	122.00	96.80	40406	31.34	31.32	32.07	33.29
2	OS	40609	3	80.33	59.67	118.33	93.59	40609	31.25	31.21	31.88	32.62
2	OS	40808	3	80.33	58.33	119.33	94.42	40798	31.68	32.20	32.05	33.28
2	OS	40994	3	80.00	57.67	119.67	93.72	40994	31.20	31.46	31.96	33.03
2	OS	41164	3	82.33	64.67	125.33	94.27	41164	31.32	30.45	31.77	33.12
2	OS	41352	2	81.00	62.00	122.50	93.48	41352	30.68	30.79	31.33	32.62
2	OS	41710	3	80.00	63.33	118.33	92.77	41710	30.34	30.90	30.81	32.15
2	OS	42072	3	79.67	64.67	119.00	91.46	42071	28.63	29.22	28.73	30.38
2	OS	42262	3	84.00	60.33	112.00	103.40	42262	29.36	29.37	29.93	30.92
3	OD	40373	3	81.67	126.00	82.00	71.39	40373	31.95	32.00	31.84	32.32
3	OD	40589	2	83.50	130.00	87.50	71.30	40562	31.67	32.12	31.49	32.13
3	OD	40932	3	83.67	132.33	83.67	72.88	40932	31.71	32.18	31.56	32.04
3	OD	41108	3	84.67	134.00	83.00	75.19	41108	31.56	32.08	31.44	31.88
3	OD	41298	3	82.67	129.67	82.33	71.87	41298	31.98	32.19	31.66	32.32
3	OD	41674	3	82.00	131.33	83.33	71.80	41674	31.73	32.19	31.57	31.87
3	OD	41870	3	83.33	131.67	83.33	73.15	41870	31.37	31.72	31.12	32.15
3	OD	42054	3	84.67	135.33	77.67	77.78	42053	31.25	31.65	31.43	31.93
3	OD	42219	3	85.00	124.67	88.00	70.93	42219	30.47	31.28	30.62	31.15
3	OS	40373	2	68.00	114.00	66.00	60.00	40373	29.87	32.36	26.63	30.98
3	OS	40589	2	74.50	140.00	66.00	65.11	40562	29.76	32.24	26.32	30.29
3	OS	40932	3	73.00	137.00	63.67	65.08	40932	29.99	31.96	27.34	31.09
3	OS	41108	3	77.67	137.33	66.33	72.22	41108	28.84	31.16	25.93	30.22
3	OS	41298	3	78.67	140.00	66.33	73.27	41298	28.58	30.67	25.89	29.42
3	OS	41674	1	69.00	124.00	63.00	61.92	41674	28.99	31.08	26.46	29.38
3	OS	41870	2	69.50	126.50	67.00	59.96	41870	28.37	30.57	24.79	29.40
3	OS	42054	3	73.67	136.00	68.67	64.31	42053	28.37	30.71	25.43	29.23
3	OS	42219	3	76.33	120.33	68.67	77.14	42219	26.56	28.79	23.88	27.86
4	OD	40612	3	90.00	112.33	136.33	76.06	40612	31.04	31.27	32.11	32.50
4	OD	40801	2	91.00	114.50	137.50	77.25	40801	31.43	32.19	31.92	32.88
4	OD	40976	2	90.00	113.50	137.00	76.97	40976	31.19	31.94	31.51	32.56
4	OD	41158	3	90.33	115.00	137.33	76.41	41158	30.99	31.30	31.06	32.16
4	OD	41536	3	92.00	119.00	141.00	78.18	41536	30.81	31.76	31.15	32.43
4	OD	41711	3	89.00	112.00	135.00	75.80	41711	30.44	31.08	30.61	31.40
4	OD	41927	3	89.00	108.00	135.33	76.50	41927	29.97	30.93	30.25	30.99
4	OD	42116	3	91.33	119.33	135.33	80.39	42116	30.36	30.09	31.18	32.30
4	OD	42289	3	91.67	117.00	135.67	80.45	42289	28.51	29.48	28.73	29.51
4	OS	40612	2	96.50	129.00	133.50	94.58	40612	30.33	31.15	30.60	31.60
4	OS	40801	3	94.67	127.33	132.33	93.17	40801	31.07	31.75	31.76	32.66
4	OS	40976	3	95.67	128.00	133.33	94.16	40976	30.81	31.80	31.13	32.40
4	OS	41158	2	96.00	132.00	133.50	92.24	41158	30.05	30.77	30.10	31.98
4	OS	41536	1	95.00	129.00	134.00	92.57	41536	30.54	30.98	31.02	32.07
4	OS	41711	3	93.33	129.00	131.33	89.73	41711	29.80	30.24	30.18	31.15
4	OS	41927	3	93.33	127.33	131.67	90.25	41927	29.99	30.75	30.29	31.12
4	OS	42116	3	96.67	129.67	136.00	93.64	42116	30.06	30.46	31.29	31.54
4	OS	42289	3	102.33	130.67	136.67	105.05	42289	28.43	29.00	29.71	29.65
5	OD	40351	3	85.00	90.00	125.33	89.22	40343	27.93	29.25	27.96	30.60
5	OD	40527	3	83.67	104.00	127.00	80.03	40527	28.21	27.38	29.49	30.15
5	OD	40722	3	84.33	90.33	123.67	88.45	40702	28.97	28.75	29.41	31.24
5	OD	40897	2	82.50	88.00	122.00	86.96	40897	29.45	29.38	30.09	31.06
5	OD	41086	3	83.00	88.33	121.67	87.41	41086	26.23	27.62	26.28	28.82
5	OD	41256	3	82.33	88.67	120.67	86.52	41256	29.21	30.15	29.25	31.45
5	OD	41408	3	82.33	87.33	122.33	86.39	41408	28.05	29.05	28.46	30.24
5	OD	41988	3	83.33	89.00	123.67	87.21	41988	27.62	28.92	27.54	29.55
5	OD	42276	3	83.67	83.33	119.00	92.47	42276	29.23	29.81	29.68	31.24
6	OD	40611	1	78.00	90.00	126.00	73.43	40611	31.13	31.96	30.90	32.36
6	OD	40815	2	79.50	90.00	131.00	73.76	40798	32.15	32.20	33.45	33.43
6	OD	40997	3	78.33	89.33	128.67	73.05	40997	31.38	32.35	32.20	32.39
6	OD	41178	3	79.33	89.33	129.00	74.15	41178	30.86	31.88	31.90	31.58
6	OD	41339	3	79.33	90.00	132.00	73.67	41339	30.56	31.92	30.65	31.94
6	OD	41576	3	80.00	90.67	134.33	73.87	41576	29.41	30.99	29.06	30.47
6	OD	41766	3	78.67	90.33	129.33	74.01	41766	30.80	31.20	31.10	31.91
6	OD	42107	3	75.33	83.67	110.67	75.97	42107	32.31	32.56	32.83	33.65
6	OD	42303	3	79.33	89.67	138.00	73.47	42303	30.13	30.95	30.57	31.70
7	OD	40430	3	75.67	98.33	87.00	76.07	40406	31.51	32.06	31.89	33.01
7	OD	40792	3	73.00	93.67	83.00	75.98	40792	32.42	32.74	32.73	33.86
7	OD	40981	3	75.33	97.33	83.67	78.08	40981	32.82	33.10	33.72	34.46
7	OD	41163	3	73.00	95.00	79.33	76.53	41163	32.62	33.68	32.41	34.07
7	OD	41528	3	71.67	92.33	74.67	76.74	41528	32.89	33.89	33.04	34.16
7	OD	41750	3	76.33	97.67	84.33	79.79	41750	32.15	32.62	31.83	33.77
7	OD	41921	3	74.67	98.00	75.67	79.38	41921	31.57	32.36	31.92	33.22
7	OD	42115	3	70.67	89.00	69.67	77.70	42114	31.75	32.91	31.27	32.56
7	OD	42304	3	71.33	97.00	73.33	74.14	42304	31.47	32.72	31.51	32.70
7	OS	40430	3	39.00	31.00	36.00	40.61	40430	24.27	16.87	24.62	26.97
7	OS	40792	3	36.33	29.33	36.33	39.28	40792	22.02	15.67	22.63	25.42
7	OS	40981	2	38.00	32.00	39.00	39.53	40981	21.73	15.97	22.99	24.79
7	OS	41163	3	37.33	30.67	35.67	38.97	41163	22.76	14.88	22.38	25.46
7	OS	41528	2	35.50	29.50	36.00	38.24	41528	22.78	17.74	23.80	26.33
7	OS	41750	1	39.00	32.00	38.00	40.26	41750	21.95	12.75	21.81	25.85
7	OS	41921	1	41.00	33.00	40.00	42.57	41921	20.60	14.64	20.46	23.51
7	OS	42115	3	36.67	28.33	35.00	43.31	42114	21.82	17.58	21.73	25.15
7	OS	42304	3	37.33	23.67	32.67	47.38	42304	21.05	11.83	20.55	24.71
8	OD	40414	3	106.00	116.33	131.67	117.63	40401	27.93	28.80	27.96	29.65
8	OD	40604	3	101.33	107.33	126.67	115.23	40604	28.94	29.95	28.86	30.52
8	OD	40800	3	99.33	102.00	129.00	112.64	40808	27.77	29.33	27.11	29.30
8	OD	40987	3	99.00	101.67	128.67	113.20	40987	28.89	29.75	28.84	30.57
8	OD	41219	3	100.00	102.00	129.00	114.03	41219	29.90	31.02	29.27	31.57
8	OD	41582	3	100.00	103.00	130.33	113.67	41582	29.24	30.17	29.25	31.55
8	OD	41764	3	98.67	101.00	128.33	113.07	41764	27.45	28.00	27.52	29.61
8	OD	42086	3	105.67	113.33	123.00	124.76	42086	27.28	28.14	27.00	29.41
8	OD	42255	3	107.33	117.33	135.67	120.34	42255	26.72	27.84	26.45	29.12
9	OD	40226	3	77.67	83.00	94.67	88.84	40226	29.28	29.89	29.21	30.66
9	OD	40422	3	78.00	85.00	89.00	90.31	40422	30.27	30.90	30.37	31.73
9	OD	40603	3	77.00	86.00	91.33	86.93	40603	29.90	30.26	30.02	30.97
9	OD	40751	3	75.00	82.33	87.33	85.11	40751	30.70	31.15	31.15	31.94
9	OD	40933	3	73.67	81.00	87.33	82.44	40933	29.69	30.54	29.85	30.25
9	OD	41122	3	74.33	82.33	87.33	84.08	41122	29.24	29.93	29.32	29.99
9	OD	41325	3	68.67	72.67	93.33	73.45	41325	31.00	31.30	31.57	31.85
9	OD	41493	3	71.00	76.33	89.00	78.59	41493	30.90	31.75	31.10	31.84
9	OD	41668	2	74.00	79.00	88.00	84.24	41668	29.94	29.76	30.50	31.10
9	OD	41843	2	71.50	73.00	83.00	82.11	41843	30.02	30.47	30.25	31.01
9	OD	42072	3	66.00	68.00	79.67	72.42	42072	27.92	28.49	27.65	28.73
9	OS	40226	3	75.67	67.33	81.67	93.06	40226	29.15	30.11	29.00	30.77
9	OS	40422	2	72.00	85.00	92.00	76.82	40422	30.52	30.81	30.73	31.82
9	OS	40603	3	71.67	83.00	93.67	76.28	40603	30.06	30.41	30.11	31.18
9	OS	40751	3	76.00	107.33	94.33	77.51	40751	29.81	30.13	29.52	31.61
9	OS	40933	3	70.67	77.67	92.67	76.75	40933	29.88	30.76	30.00	31.12
9	OS	41122	3	72.00	83.00	91.33	76.52	41122	29.65	30.51	29.25	30.76
9	OS	41325	3	70.00	75.33	83.67	77.35	41325	30.31	31.30	28.93	31.43
9	OS	41493	3	71.33	79.67	90.33	77.41	41493	31.12	32.10	30.85	32.45
9	OS	41668	2	70.50	80.00	94.50	75.52	41668	31.22	32.09	31.53	32.24
9	OS	41843	2	69.50	76.50	94.00	74.39	41843	30.78	31.14	30.77	31.83
9	OS	42072	3	70.33	67.67	100.00	78.07	42072	30.97	31.10	31.02	32.24
10	OD	40233	3	56.33	69.67	61.00	53.62	40233	23.65	25.32	20.51	26.20
10	OD	40401	2	59.00	70.00	56.50	61.51	40401	23.08	24.95	19.96	25.87
10	OD	40554	3	59.33	70.00	60.00	61.66	40554	23.63	25.25	19.95	26.41
10	OD	40729	3	60.67	70.33	58.67	64.46	40729	24.40	26.67	18.66	25.88
10	OD	40898	3	59.67	70.00	59.00	61.87	40898	24.30	26.88	16.22	26.12
10	OD	41086	3	62.67	70.67	62.67	66.38	41086	23.77	25.70	22.11	26.61
10	OD	41261	3	60.33	69.00	55.33	63.41	41261	23.62	25.27	18.27	26.42
10	OD	41429	3	63.67	69.33	60.00	68.64	41429	23.13	25.14	18.83	25.47
10	OD	41619	2	62.50	69.00	55.00	67.65	41611	23.46	25.02	20.07	26.15
10	OD	41787	2	62.00	68.00	60.00	68.15	41787	22.27	24.49	18.24	24.57
10	OD	42032	3	60.67	68.00	54.67	64.39	42032	23.04	25.00	17.41	24.65
11	OS	40246	3	77.00	96.00	123.00	59.15	40246	29.16	30.10	29.55	30.53
11	OS	40387	2	78.00	108.50	124.00	57.19	40387	30.49	30.98	30.87	31.31
11	OS	40583	2	74.50	93.00	117.00	58.29	40583	29.77	30.79	29.85	30.84
11	OS	40751	1	75.00	94.00	115.00	59.46	40751	30.75	31.45	30.83	32.14
11	OS	40919	3	73.33	97.33	123.67	53.19	40919	29.93	31.22	30.02	31.49
11	OS	41206	3	72.67	98.33	121.33	53.75	41206	29.54	30.83	29.72	30.35
11	OS	41374	1	74.00	97.00	118.00	56.38	41374	29.16	29.96	29.29	30.23
11	OS	41681	2	73.00	96.50	118.00	54.87	41681	28.04	28.14	28.22	28.54
11	OS	41864	2	71.50	93.00	118.00	55.13	41864	27.19	27.01	27.99	27.73
12	OD	40253	3	98.00	118.00	136.00	87.28	40253	30.31	30.62	31.08	30.92
12	OD	40424	3	96.67	123.00	138.33	81.99	40424	30.91	31.38	31.57	31.87
12	OD	40592	3	97.33	131.00	139.33	78.94	40592	30.91	31.74	31.39	31.61
12	OD	40771	3	96.67	128.33	136.33	79.16	40771	30.64	31.12	31.27	31.90
12	OD	40949	3	94.00	127.67	137.33	76.55	40949	31.20	31.68	31.78	32.41
12	OD	41159	3	94.33	130.00	134.67	77.93	41159	30.76	31.02	31.76	32.21
12	OD	41341	3	90.33	115.67	130.33	74.80	41341	29.92	30.62	30.59	31.11
12	OD	41509	3	93.33	126.33	133.33	77.59	41509	32.40	32.42	33.72	33.71
12	OD	41694	2	93.00	127.00	132.50	77.50	41694	31.30	31.64	32.05	32.75
12	OD	41894	2	94.50	126.50	136.00	79.52	41894	30.12	30.37	30.98	31.62
12	OD	42069	3	101.67	125.33	133.67	98.61	42069	30.39	31.37	30.57	31.41
12	OS	40253	3	97.00	122.00	138.00	95.98	40253	30.83	31.62	30.98	31.76
12	OS	40424	2	93.50	125.00	136.00	86.56	40424	31.08	31.52	31.51	31.79
12	OS	40592	3	96.00	130.67	139.67	89.23	40592	30.78	31.02	31.09	31.27
12	OS	40771	3	94.00	127.67	138.00	85.16	40771	30.08	30.56	30.44	30.91
12	OS	40949	3	95.33	131.00	138.67	88.53	40949	30.31	30.81	30.53	31.50
12	OS	41159	3	95.67	127.67	139.67	88.94	41159	30.64	31.05	30.40	31.43
12	OS	41341	3	93.67	124.33	140.33	86.43	41341	30.10	30.83	29.88	30.60
12	OS	41509	3	94.00	127.33	138.00	86.44	41509	32.25	32.32	32.05	33.52
12	OS	41694	2	93.50	129.00	139.00	84.68	41694	31.72	32.25	32.24	33.05
12	OS	41894	2	94.00	126.50	140.00	85.77	41894	30.49	30.68	30.68	31.57
12	OS	42069	3	99.33	120.00	141.00	101.36	42069	29.99	30.32	30.63	31.17
13	OD	40247	3	47.00	89.00	40.00	48.76	40247	23.93	27.74	6.48	22.88
13	OD	40436	3	51.67	86.33	44.33	53.05	40436	25.26	28.92	6.39	23.94
13	OD	40618	3	59.33	81.33	45.00	63.85	40618	25.58	28.79	4.46	24.22
13	OD	40814	3	57.33	76.33	44.00	64.31	40814	25.35	29.56	8.13	25.69
13	OD	40996	3	57.00	80.67	43.00	63.30	40996	23.78	27.64	3.46	23.41
13	OD	41220	3	55.33	81.33	45.67	61.14	41220	24.37	27.90	1.51	24.61
13	OD	41388	3	60.33	87.00	48.33	64.36	41388	23.51	26.91	1.04	21.84
13	OD	41591	2	57.50	89.00	44.00	61.28	41591	22.60	26.61	2.61	21.50
13	OD	41766	2	52.00	76.00	40.50	57.70	41766	23.88	27.96	1.14	23.23
13	OD	41920	2	58.00	88.50	43.00	62.77	41920	24.29	28.40	3.37	23.48
13	OD	42079	3	48.33	79.33	42.00	52.50	42079	23.42	27.32	-0.02	22.59
13	OS	40247	3	54.00	84.00	23.00	68.76	40247	25.07	27.01	-0.77	25.01
13	OS	40436	3	54.67	89.00	29.00	64.64	40436	26.65	28.45	-1.70	26.54
13	OS	40618	3	55.00	87.00	33.33	62.86	40618	25.86	28.59	-0.43	25.95
13	OS	40814	2	55.50	90.00	35.50	63.12	40814	25.67	27.96	-0.41	24.87
13	OS	40996	2	55.00	87.50	33.50	63.01	40996	25.60	27.49	9.92	24.55
13	OS	41220	2	54.50	85.50	32.50	63.21	41220	25.25	27.99	0.52	23.58
13	OS	41388	2	57.00	86.50	36.00	66.34	41388	24.69	27.24	5.01	23.36
13	OS	41591	3	49.00	82.33	37.67	50.00	41591	27.57	29.48	9.21	27.78
13	OS	41766	2	52.50	86.50	28.00	59.59	41766	26.50	29.21	4.41	25.77
13	OS	41920	2	55.50	84.00	32.50	65.61	41920	25.63	28.01	3.45	26.05
13	OS	42079	3	51.33	79.67	37.33	56.50	42079	23.64	26.06	3.26	21.84
14	OD	40478	3	60.67	97.33	65.67	56.19	40478	30.04	31.89	28.28	31.46
14	OD	40681	3	59.33	95.67	65.00	55.22	40681	29.91	31.09	28.52	31.20
14	OD	40863	3	58.33	92.67	65.33	53.97	40863	30.64	32.28	29.93	31.77
14	OD	41087	3	58.00	97.00	63.33	52.80	41087	29.48	31.42	28.14	30.70
14	OD	41248	3	56.67	90.67	61.00	51.42	41248	29.75	32.21	27.00	30.19
14	OD	41411	3	57.33	88.67	64.33	52.54	41411	28.85	30.75	26.51	30.26
14	OD	41625	3	55.00	84.00	60.67	49.91	41625	30.68	32.78	28.74	31.83
14	OD	41793	2	56.00	93.00	60.00	51.41	41793	30.14	32.46	27.75	31.31
14	OD	41969	2	52.50	83.50	55.00	47.24	41969	30.12	32.11	27.81	30.75
14	OS	40478	3	88.67	127.67	114.67	88.42	40478	31.07	32.00	30.67	31.96
14	OS	40681	3	88.00	129.67	112.67	87.20	40681	31.19	32.02	30.82	32.36
14	OS	40863	3	87.00	126.00	111.33	87.80	40863	31.75	32.71	31.37	32.74
14	OS	41087	3	88.00	128.33	111.67	90.20	41087	31.48	32.66	31.06	32.63
14	OS	41248	3	87.67	122.33	111.33	91.29	41248	30.22	31.26	30.05	31.16
14	OS	41411	3	87.67	126.00	110.67	90.01	41411	30.88	31.37	30.94	31.88
14	OS	41625	2	86.00	123.00	111.00	88.37	41625	31.40	32.35	31.08	32.51
14	OS	41793	2	85.50	123.00	112.50	85.49	41793	32.00	33.11	31.92	32.90
14	OS	41969	2	86.00	116.00	102.00	92.88	41969	31.33	32.68	30.86	32.40
15	OD	40277	3	94.00	96.00	120.67	99.64	40277	28.81	29.50	28.85	30.29
15	OD	40486	3	98.33	90.33	127.33	107.83	40486	27.30	28.38	28.03	29.45
15	OD	40638	3	102.67	95.67	131.00	113.86	40638	27.90	28.62	27.98	30.29
15	OD	40813	3	100.00	91.00	126.67	110.58	40813	30.03	31.15	30.18	31.46
15	OD	41009	3	99.00	92.00	129.67	109.53	41009	28.07	29.40	27.98	30.26
15	OD	41197	3	99.00	91.00	126.00	108.81	41197	30.52	31.29	30.52	31.47
15	OD	41379	3	99.33	92.67	128.00	108.67	41379	28.63	29.22	28.92	30.53
15	OD	41547	2	99.50	92.00	127.00	108.91	41547	31.98	32.98	31.90	33.85
15	OD	41708	2	99.00	87.50	126.50	109.90	41708	30.02	31.44	29.73	31.57
15	OD	41967	2	100.00	89.50	127.50	110.98	41967	30.40	31.30	31.33	32.05
15	OS	40277	3	96.33	82.00	124.00	110.06	40277	28.66	29.61	28.75	30.77
15	OS	40638	3	100.67	94.00	116.00	118.30	40638	27.58	28.47	27.42	29.48
15	OS	40813	2	101.00	92.00	114.50	119.55	40813	30.11	30.55	30.73	31.16
15	OS	41009	2	101.50	92.50	115.50	121.39	41009	27.94	29.03	28.27	29.77
15	OS	41197	3	101.00	91.33	113.00	120.79	41197	27.11	28.03	27.13	28.07
15	OS	41379	3	103.00	94.33	114.33	123.93	41379	28.78	29.94	28.71	30.60
15	OS	41547	2	100.50	93.50	114.50	119.15	41547	31.53	32.81	31.02	33.06
15	OS	41708	2	96.50	89.50	112.50	112.09	41708	30.29	31.24	29.95	31.78
15	OS	41967	2	101.00	90.00	113.00	120.49	41967	29.92	30.67	29.64	31.24
16	OD	40303	2	84.50	108.50	132.50	70.95	40303	29.49	30.75	29.45	30.87
16	OD	40478	3	86.00	116.33	128.67	68.79	40478	30.18	31.08	30.26	31.69
16	OD	40653	3	84.67	113.67	129.33	70.06	40653	30.52	31.69	30.37	32.27
16	OD	40821	3	84.67	110.33	127.00	67.62	40821	30.27	31.01	30.42	31.55
16	OD	40996	3	85.00	110.67	128.00	67.88	40996	29.39	30.52	29.58	30.92
16	OD	41171	3	84.33	112.67	129.00	69.57	41171	29.95	31.22	29.49	31.41
16	OD	41373	3	84.33	111.67	129.67	68.03	41373	29.07	29.33	29.90	30.47
16	OD	41542	2	82.50	110.50	129.00	66.54	41542	31.15	32.71	30.69	32.61
16	OD	41731	2	84.00	113.00	125.00	68.24	41731	29.37	31.26	29.08	30.66
16	OS	40303	2	83.00	116.00	123.50	75.09	40303	27.36	28.58	27.85	29.38
16	OS	40478	3	86.00	124.33	130.67	76.07	40478	29.66	30.62	29.80	31.04
16	OS	40653	3	85.00	125.00	128.33	75.66	40653	29.66	30.89	29.38	30.78
16	OS	40821	3	85.33	127.67	127.33	76.27	40821	30.10	31.21	29.77	31.10
16	OS	40996	3	86.33	123.33	129.33	79.09	40996	29.93	31.13	30.00	31.20
16	OS	41171	3	85.00	124.67	129.00	76.20	41171	29.65	30.37	29.74	30.30
16	OS	41373	3	84.00	117.67	128.00	76.10	41373	28.91	30.52	28.08	29.98
16	OS	41542	2	83.50	121.00	125.00	75.35	41542	33.14	33.83	33.09	34.07
16	OS	41731	2	84.00	124.50	127.50	73.97	41731	29.34	30.30	29.44	30.94
17	OD	40298	2	78.00	90.00	84.50	87.22	40298	25.48	26.03	25.59	26.28
17	OD	40515	3	76.67	87.67	89.33	85.24	40515	26.18	26.31	26.56	27.06
17	OD	40613	3	77.67	90.00	89.00	85.41	40613	25.45	25.58	26.02	26.68
17	OD	40799	3	73.33	82.00	87.00	81.15	40799	26.01	26.01	26.22	26.63
17	OD	40977	3	72.00	82.33	83.33	79.81	40977	25.59	26.04	25.80	26.67
17	OD	41159	3	71.33	81.67	84.00	78.80	41159	24.99	26.13	24.63	25.41
17	OD	41341	3	72.00	84.33	86.67	79.98	41341	23.32	23.81	23.14	23.92
17	OD	41509	3	69.00	78.33	82.00	76.47	41509	23.63	23.79	23.58	24.18
17	OD	41705	1	71.00	76.00	84.00	81.64	41705	23.36	24.57	22.79	23.74
17	OD	41880	1	69.00	77.00	80.00	78.01	41880	22.90	23.29	22.78	23.63
17	OD	41957	2	72.00	81.50	81.50	82.07	41957	21.95	22.30	21.85	22.14
17	OS	40298	3	73.33	83.33	81.67	85.53	40298	24.14	24.14	25.05	24.43
17	OS	40515	3	71.67	95.00	74.00	78.69	40515	24.01	24.17	24.21	24.37
17	OS	40613	3	69.67	93.67	71.67	76.54	40613	21.93	22.69	22.11	22.29
17	OS	40799	3	67.00	90.00	67.00	75.95	40799	23.13	23.07	23.63	23.52
17	OS	40977	3	65.33	89.00	63.33	74.48	40977	22.05	22.20	22.53	22.36
17	OS	41159	3	66.00	90.00	64.33	75.00	41159	22.37	22.55	22.80	23.11
17	OS	41341	3	65.33	84.67	64.33	75.41	41341	21.61	21.76	21.28	21.60
17	OS	41705	2	63.50	87.00	59.50	71.99	41705	22.48	22.43	22.73	22.27
17	OS	41880	3	64.00	86.00	64.33	71.74	41880	20.92	21.27	20.97	20.34
17	OS	41957	2	64.50	86.00	65.00	72.76	41957	22.47	22.42	23.28	22.90
18	OD	40323	1	106.00	143.00	165.00	99.26	40323	28.13	29.26	27.47	29.75
18	OD	40567	3	105.67	143.33	166.67	98.78	40567	28.56	29.41	28.36	30.21
18	OD	40742	3	106.00	145.33	164.00	99.00	40742	28.97	29.93	29.70	30.58
18	OD	40938	3	102.33	141.67	163.33	93.66	40938	25.93	27.56	25.84	28.39
18	OD	41107	3	104.33	144.67	161.00	97.16	41107	28.47	29.95	28.64	30.21
18	OD	41292	3	104.33	143.67	172.67	94.27	41292	27.99	29.89	27.56	29.81
18	OD	41488	3	103.67	142.67	164.00	95.46	41488	29.33	31.14	28.60	31.05
18	OD	41680	2	103.50	141.50	156.50	98.60	41680	29.52	31.48	29.02	31.29
18	OD	41848	2	104.00	140.00	161.50	98.60	41848	28.16	29.87	27.40	29.63
18	OD	42058	3	97.00	128.33	153.33	92.56	42058	27.85	29.23	27.91	29.40
18	OS	40567	3	113.00	154.33	127.67	122.58	40567	27.06	29.06	26.50	28.91
18	OS	40742	2	112.50	156.50	127.50	120.71	40742	28.43	30.55	27.95	30.16
18	OS	40938	3	112.67	158.00	126.33	121.42	40938	26.96	28.63	26.30	28.63
18	OS	41107	3	111.67	155.67	129.33	119.57	41107	27.79	29.51	27.40	29.20
18	OS	41292	3	113.33	156.67	126.00	124.00	41292	27.50	29.49	26.67	29.45
18	OS	41488	2	111.00	155.50	127.50	118.96	41488	26.18	28.39	24.71	27.74
18	OS	41680	2	108.50	158.00	128.00	112.57	41680	28.61	30.54	27.20	30.25
18	OS	41848	2	106.50	157.00	127.00	108.71	41848	28.63	29.30	28.55	30.23
18	OS	42058	3	98.33	131.67	127.33	98.73	42058	27.37	28.97	25.56	28.90
19	OD	40352	3	79.67	104.67	123.00	77.04	40352	30.81	31.53	30.85	32.60
19	OD	40569	3	78.67	105.00	121.67	75.76	40569	30.45	31.54	30.30	31.89
19	OD	40765	3	80.33	106.33	122.67	78.63	40765	31.46	32.84	31.22	32.77
19	OD	40947	3	78.67	105.67	120.67	74.78	40947	30.55	31.69	30.45	32.01
19	OD	41143	3	75.33	101.33	120.00	71.25	41143	30.92	32.17	30.67	32.19
19	OD	41325	3	75.67	104.67	115.33	71.02	41325	30.78	31.44	30.86	32.29
19	OD	41499	2	77.00	101.50	114.50	76.50	41499	31.50	32.06	31.37	32.90
19	OD	41682	2	76.00	99.50	115.00	74.46	41682	30.64	32.30	30.62	32.01
19	OD	41838	2	76.50	101.50	113.50	76.23	41838	30.21	31.10	30.59	31.81
19	OD	42053	3	71.67	94.67	113.33	68.44	42053	30.18	31.66	29.62	31.97
19	OS	40352	3	85.67	105.00	135.00	79.18	40352	30.98	32.14	31.32	32.67
19	OS	40569	3	86.33	106.00	134.33	81.95	40569	30.56	31.65	30.18	31.88
19	OS	40765	3	86.00	103.33	135.67	81.90	40765	30.38	30.54	29.87	32.18
19	OS	40947	3	85.33	106.00	117.00	84.43	40947	30.00	31.07	29.84	31.35
19	OS	41143	3	82.67	102.33	125.33	79.87	41143	30.58	31.55	30.18	32.18
19	OS	41325	3	85.00	102.67	127.67	83.18	41325	30.25	30.76	30.75	31.83
19	OS	41499	2	85.50	104.00	135.00	80.42	41499	31.06	31.84	31.58	32.62
19	OS	41682	2	83.00	102.50	133.50	77.66	41682	30.80	31.35	31.00	32.05
19	OS	41838	2	84.00	102.50	133.50	79.30	41838	29.80	30.63	29.54	31.50
19	OS	42053	3	74.33	92.33	124.33	66.16	42053	29.70	30.92	29.92	31.71
20	OD	40326	3	92.67	143.33	107.67	101.93	40326	30.01	31.86	29.84	31.33
20	OD	40501	2	106.50	140.50	136.00	108.07	40501	28.45	30.34	28.26	29.35
20	OD	40679	3	105.00	138.33	129.67	110.94	40679	29.20	30.97	28.64	29.97
20	OD	40854	3	99.67	137.67	123.67	102.60	40854	29.52	31.39	28.98	30.44
20	OD	41061	3	100.67	140.00	123.33	105.73	41061	29.55	31.05	28.71	29.56
20	OD	41250	3	99.00	143.33	103.33	101.52	41250	30.30	31.72	30.54	30.39
20	OD	41418	2	107.50	141.50	147.50	105.22	41418	28.07	30.09	26.78	28.93
20	OD	41600	2	108.50	143.00	151.50	103.62	41600	30.48	31.22	29.02	30.52
20	OD	41873	1	106.00	138.00	142.00	106.97	41873	28.98	30.97	28.30	29.33
20	OD	41978	1	108.00	142.00	147.00	108.71	41978	29.41	31.42	28.33	30.26
21	OS	40338	3	99.33	137.33	92.00	95.16	40338	27.01	27.97	27.48	27.76
21	OS	40520	3	102.00	143.00	94.33	98.37	40520	26.23	27.35	26.34	27.09
21	OS	40667	3	103.67	144.67	98.00	98.95	40667	25.56	26.24	25.56	26.57
21	OS	40849	3	102.33	140.33	89.33	100.93	40849	25.61	26.67	25.30	26.26
21	OS	41045	3	103.33	137.00	94.67	102.58	41045	25.37	26.57	25.77	26.32
21	OS	41241	3	100.67	126.67	93.33	99.15	41241	25.07	26.19	25.32	26.11
21	OS	41437	1	98.00	120.00	99.00	94.89	41437	25.22	26.02	25.94	26.30
21	OS	41612	2	98.50	118.50	103.50	95.86	41612	25.41	26.36	25.99	26.77
21	OS	41787	2	97.00	110.00	104.50	94.41	41787	24.70	25.88	24.56	25.47
21	OS	41955	2	97.00	100.50	101.00	98.42	41955	24.67	26.25	24.57	25.68
22	OD	40326	1	86.00	98.00	111.00	87.96	40326	30.09	30.99	29.59	30.86
22	OD	40620	3	85.67	112.00	111.67	81.20	40620	31.36	33.20	29.98	32.16
22	OD	40732	3	80.00	98.67	107.33	76.41	40732	31.48	32.48	30.69	32.50
22	OD	40980	3	81.67	101.00	109.67	78.21	40980	30.16	31.51	29.46	31.47
22	OD	41141	3	82.33	102.67	109.67	77.49	41141	31.66	32.42	31.05	31.83
22	OD	41344	3	80.00	104.33	111.67	73.39	41344	30.14	31.20	29.46	31.49
22	OD	41516	3	81.00	100.00	111.67	76.24	41516	32.36	33.49	31.06	33.37
22	OD	41803	2	80.50	96.00	108.00	78.28	41803	30.89	32.39	30.00	31.19
22	OD	41995	2	81.50	102.00	110.00	76.81	41995	30.39	31.90	29.13	31.29
23	OD	40259	3	48.67	46.33	51.33	53.66	40259	27.51	26.64	27.81	28.46
23	OD	40434	3	47.67	43.00	44.00	55.27	40434	26.87	24.99	27.13	28.60
23	OD	40602	3	48.00	45.00	46.00	54.28	40602	27.28	26.11	28.85	28.89
23	OD	40770	3	48.00	46.00	45.00	55.00	40770	28.29	27.29	29.12	30.10
23	OD	40952	3	47.67	47.00	46.67	53.26	40952	26.93	26.03	27.34	28.98
23	OD	41134	3	46.00	44.00	43.00	52.68	41134	26.70	25.20	28.01	28.29
23	OD	41491	2	48.00	44.50	46.50	54.42	41491	28.63	26.58	29.26	30.19
23	OD	41663	3	48.00	45.00	43.67	54.43	41663	27.04	24.32	27.96	28.62
23	OD	41841	2	46.00	42.00	40.00	52.77	41841	27.28	24.21	28.10	29.60
23	OS	40259	2	53.00	39.50	68.50	59.06	40259	27.04	27.62	25.70	29.33
23	OS	40434	3	51.33	45.33	63.67	56.35	40434	27.76	28.51	26.70	30.78
23	OS	40602	3	50.00	43.67	59.33	57.18	40602	27.83	26.58	26.45	30.20
23	OS	40770	3	51.67	43.00	62.67	58.10	40770	28.53	28.40	28.15	30.64
23	OS	40952	3	52.00	45.33	61.67	59.96	40952	27.68	27.12	26.03	29.54
23	OS	41134	3	50.67	43.33	59.33	58.31	41134	28.21	27.28	27.72	30.95
23	OS	41320	3	52.33	42.67	64.33	59.99	41320	27.99	27.74	26.51	30.14
23	OS	41491	2	54.00	48.00	62.50	62.41	41491	28.17	28.50	25.65	30.52
23	OS	41663	2	51.00	46.00	61.50	56.67	41663	29.18	28.13	28.05	31.12
23	OS	41841	2	50.00	44.00	60.50	56.26	41841	27.77	27.27	26.31	29.84
24	OD	40233	3	85.67	121.00	125.00	70.09	40233	30.09	30.38	30.38	31.17
24	OD	40408	3	90.00	112.67	126.67	84.38	40408	31.03	31.41	31.17	31.65
24	OD	40576	3	87.33	110.67	126.67	79.17	40576	31.15	31.50	31.15	31.65
24	OD	40765	3	91.67	114.00	124.67	86.33	40765	30.07	30.34	30.95	30.98
24	OD	40961	3	86.00	99.67	124.67	77.30	40961	30.56	30.61	30.56	31.36
24	OD	41150	3	88.67	111.33	127.00	81.03	41150	30.84	31.52	30.89	31.47
24	OD	41331	3	84.00	111.00	124.00	72.34	41331	30.70	31.29	30.89	31.19
24	OD	41500	2	88.00	109.00	127.50	78.82	41500	32.17	32.36	32.69	32.96
24	OD	41689	2	85.50	105.00	125.00	78.56	41689	31.29	30.97	32.25	32.13
24	OD	41864	2	88.50	111.00	124.50	83.32	41864	31.10	31.33	32.05	32.57
24	OD	42068	3	81.00	115.33	121.00	68.20	42068	30.89	32.07	30.67	31.06
24	OS	40233	2	74.50	84.00	111.50	71.50	40233	30.75	30.68	31.43	32.48
24	OS	40408	3	76.00	86.00	114.00	68.48	40408	29.61	28.83	30.64	30.59
24	OS	40576	3	74.67	83.33	109.67	69.07	40576	30.90	30.66	31.69	32.58
24	OS	40765	3	76.67	86.00	113.33	70.63	40765	29.48	29.50	30.37	31.25
24	OS	40961	3	73.33	83.00	102.67	71.05	40961	29.80	29.15	30.97	31.22
24	OS	41150	3	75.00	83.00	113.00	68.56	41150	30.27	29.59	31.37	31.39
24	OS	41331	3	73.33	83.00	105.67	70.70	41331	29.69	29.59	31.17	30.91
24	OS	41500	2	73.00	82.00	105.00	69.63	41500	30.67	30.49	31.63	31.92
24	OS	41689	2	74.00	82.50	111.50	67.59	41689	29.37	29.01	30.39	30.63
24	OS	41864	2	73.00	82.00	110.50	66.63	41864	29.70	30.18	30.36	30.94
24	OS	42068	3	69.33	78.67	110.00	64.36	42068	29.31	29.14	30.37	30.45
25	OD	40205	3	100.00	155.00	137.00	94.61	40205	26.75	28.29	26.34	27.65
25	OD	40380	2	101.50	155.50	136.50	98.31	40380	27.14	28.53	26.42	28.58
25	OD	40736	3	101.33	151.67	123.33	102.21	40736	29.10	30.06	28.09	29.96
25	OD	40919	3	101.00	152.67	125.00	101.73	40919	28.75	30.09	28.61	30.04
25	OD	41108	3	102.00	152.33	122.33	104.09	41108	28.42	30.02	27.00	29.18
25	OD	41346	3	100.00	151.33	121.00	99.65	41346	27.14	28.06	25.91	27.64
25	OD	41506	2	100.50	150.00	125.00	100.32	41506	29.41	29.80	29.74	30.53
25	OD	41689	2	100.00	148.00	117.50	101.72	41689	30.07	30.83	29.55	31.16
25	OD	41857	2	100.00	149.00	114.50	103.38	41857	28.50	29.04	28.68	29.54
25	OD	42046	3	94.00	132.67	118.67	94.70	42046	28.26	29.01	27.83	29.31
25	OS	40205	3	102.00	153.33	118.33	104.28	40205	27.83	28.52	27.57	28.76
25	OS	40380	3	102.67	158.00	120.00	102.46	40380	27.64	28.37	27.79	28.40
25	OS	40561	3	102.00	155.67	119.33	103.07	40561	26.28	26.68	27.11	27.51
25	OS	40736	3	106.67	161.33	120.33	109.40	40736	28.02	29.23	27.85	29.15
25	OS	40919	3	105.33	158.67	119.67	108.57	40919	28.15	29.49	27.18	28.28
25	OS	41346	3	104.67	160.00	116.33	109.01	41346	27.22	27.88	27.23	27.59
25	OS	41506	2	104.50	157.50	120.00	106.72	41506	30.07	31.74	29.19	30.51
25	OS	41689	2	102.00	153.00	120.00	102.68	41689	28.23	29.86	27.31	28.67
25	OS	41857	3	101.33	157.67	120.00	101.61	41857	28.82	29.84	28.80	30.03
25	OS	42046	3	96.00	145.00	117.67	93.17	42046	27.48	28.58	27.46	28.19
26	OD	40249	3	70.00	103.33	83.67	69.45	40249	28.93	29.95	28.52	30.68
26	OD	40617	3	72.33	110.67	90.33	68.04	40617	29.95	30.96	29.29	31.24
26	OD	40816	3	72.00	112.67	89.33	68.61	40816	29.53	30.34	28.69	30.56
26	OD	40994	3	72.67	112.67	90.33	68.55	40994	29.47	30.56	29.32	30.50
26	OD	41176	3	72.67	111.33	93.00	68.14	41176	29.22	29.61	29.57	30.84
26	OD	41358	3	72.67	113.00	91.00	67.81	41358	29.52	30.63	29.11	30.75
26	OD	41516	3	70.00	108.33	88.33	66.30	41516	31.27	31.77	30.82	31.97
26	OD	41701	2	71.00	111.50	87.00	68.22	41701	30.69	31.76	30.44	32.16
26	OD	41869	2	71.00	108.50	88.00	66.93	41869	29.62	30.62	29.37	30.91
27	OD	40239	3	96.00	118.33	143.67	90.95	40239	33.30	33.74	32.92	33.87
27	OD	40450	3	100.67	105.00	137.33	108.27	40450	33.13	33.28	33.54	33.99
27	OD	40646	3	98.00	104.33	133.00	104.34	40646	33.02	33.94	33.05	33.50
27	OD	40793	3	97.33	105.00	135.00	101.81	40793	32.68	32.64	33.24	33.60
27	OD	40968	3	96.00	102.67	134.67	100.42	40968	32.75	33.01	33.13	33.52
27	OD	41164	3	99.00	107.00	135.67	104.43	41164	32.67	33.56	32.62	33.63
27	OD	41346	3	94.33	100.67	133.33	97.49	41346	33.85	33.51	33.02	33.29
27	OD	41528	2	97.50	103.00	136.50	102.18	41528	35.93	35.89	35.31	35.95
27	OD	41710	2	96.00	100.50	130.00	103.90	41710	33.28	34.41	32.37	33.65
27	OD	41899	2	97.00	101.00	133.00	103.66	41899	33.70	34.09	32.66	33.79
27	OD	42067	3	93.00	94.67	131.33	98.17	42067	32.35	32.58	32.27	32.90
27	OS	40239	3	95.33	104.67	129.67	98.38	40239	32.91	33.42	33.03	33.59
27	OS	40450	2	99.00	126.00	132.50	98.11	40450	32.28	32.83	31.87	33.06
27	OS	40646	3	97.67	118.67	130.67	98.80	40646	32.04	33.15	32.01	33.35
27	OS	40793	3	97.67	113.33	129.33	101.07	40793	32.28	32.85	32.03	33.80
27	OS	40968	3	95.00	113.00	122.67	98.10	40968	31.18	31.88	31.49	31.69
27	OS	41164	3	98.33	110.67	127.00	103.83	41164	32.57	33.04	33.30	33.46
27	OS	41346	3	97.00	105.00	122.33	104.46	41346	32.09	33.07	32.20	32.93
27	OS	41710	2	95.00	116.00	128.50	95.31	41710	32.99	33.53	32.96	33.69
27	OS	42067	3	92.00	98.00	132.00	93.72	42067	31.65	32.05	31.78	32.85
28	OS	40308	3	92.33	88.67	168.33	89.69	40308	29.47	30.58	29.77	30.41
28	OS	40463	2	92.50	90.00	166.50	91.93	40463	30.25	30.96	30.47	31.35
28	OS	40659	3	92.00	89.00	168.00	90.23	40659	30.60	31.64	30.57	31.91
28	OS	40827	3	92.33	91.33	166.00	90.57	40827	28.97	29.82	29.20	30.48
28	OS	40991	3	91.00	87.33	167.67	89.14	40991	30.66	31.19	30.68	31.66
28	OS	41173	3	95.00	88.67	169.33	96.52	41176	30.53	30.91	31.14	31.41
28	OS	41355	3	95.00	89.67	165.67	96.07	41355	29.63	30.51	29.92	31.01
28	OS	41561	2	92.00	88.50	163.50	92.74	41561	30.35	31.16	30.82	31.49
28	OS	41719	2	91.00	88.50	167.50	88.77	41719	30.63	31.61	30.85	31.86
28	OS	41915	2	95.00	89.00	161.50	97.67	41915	30.54	31.73	30.45	31.78
28	OS	42086	3	83.33	83.00	159.00	77.31	42086	29.82	30.38	29.90	31.32
29	OD	40253	3	88.00	114.00	128.00	79.75	40253	29.70	30.91	30.10	31.60
29	OD	40438	2	87.00	119.00	122.00	76.82	40438	30.55	31.75	29.86	31.49
29	OD	40641	3	86.00	119.00	120.00	75.81	40641	30.33	31.58	30.21	31.73
29	OD	40819	3	86.67	119.33	120.00	76.22	40819	30.06	31.45	29.68	31.56
29	OD	41001	3	84.00	109.33	119.33	73.98	41001	28.87	30.25	28.19	29.73
29	OD	41183	3	84.67	117.67	114.67	74.12	41183	30.53	32.34	30.19	32.20
29	OD	41365	3	82.00	108.00	111.33	71.57	41365	29.07	31.87	27.42	29.70
29	OD	41533	2	79.50	101.50	107.00	71.21	41533	32.50	34.07	31.20	33.95
29	OD	41719	2	78.50	102.00	104.00	71.41	41719	29.60	31.62	28.70	31.57
29	OD	41887	2	78.00	103.00	101.00	71.70	41887	29.75	30.59	29.01	31.43
29	OD	42088	3	74.00	87.33	98.67	69.64	42088	30.70	32.38	29.41	31.86
29	OS	40253	3	84.67	114.67	72.67	94.90	40253	27.88	28.54	27.94	29.69
29	OS	40438	3	78.67	115.67	61.33	83.44	40438	29.07	30.51	28.34	29.87
29	OS	40641	3	77.33	113.67	59.00	82.48	40641	28.50	29.15	28.02	29.59
29	OS	40819	3	76.67	108.67	57.67	83.55	40819	27.89	29.32	26.90	29.33
29	OS	41001	3	74.33	106.33	52.67	80.66	41001	28.56	30.18	27.69	29.99
29	OS	41183	3	73.33	103.33	49.33	81.28	41183	28.63	30.32	26.08	29.76
29	OS	41365	3	72.67	106.67	49.00	80.56	41365	28.29	29.71	27.27	29.44
29	OS	41533	2	72.50	107.50	43.50	80.98	41533	30.65	32.56	27.72	32.38
29	OS	41719	2	71.00	105.50	42.50	78.35	41719	27.47	29.62	24.98	28.18
29	OS	41887	2	72.00	104.00	42.50	82.58	41887	28.45	29.87	25.88	29.47
29	OS	42088	3	67.67	94.33	57.33	72.92	42088	27.20	28.77	24.40	28.63
30	OD	40228	3	64.00	102.00	80.00	63.76	40225	24.65	25.84	24.53	24.93
30	OD	40652	2	63.50	108.00	83.50	58.69	40652	21.62	23.25	21.43	22.66
30	OD	40820	1	63.00	110.00	93.00	55.93	40820	21.04	22.53	20.73	21.33
30	OD	40980	3	60.67	105.00	91.33	54.36	40980	22.40	22.73	22.01	23.32
30	OD	41183	3	59.00	102.67	90.33	52.71	41183	23.08	24.11	22.57	23.42
30	OD	41351	2	58.50	100.00	89.00	51.74	41351	22.15	22.22	22.38	22.38
30	OD	41547	2	56.00	97.00	85.50	48.96	41547	23.76	24.76	23.76	23.96
30	OD	41768	2	60.50	101.50	88.00	54.95	41768	28.38	28.84	28.58	27.51
30	OD	42047	3	54.33	83.67	83.33	51.42	42047	26.85	27.65	26.47	26.50
31	OD	40277	1	67.00	115.00	65.00	49.60	40277	30.43	32.39	26.12	31.39
31	OD	40491	3	68.33	115.00	71.33	55.12	40491	28.25	30.95	20.95	29.58
31	OD	40645	3	68.33	121.67	69.67	57.28	40645	29.70	31.62	25.41	30.83
31	OD	40865	3	68.00	121.33	67.33	56.34	40865	30.03	32.22	25.32	30.62
31	OD	41047	3	67.67	120.67	68.67	56.56	41047	29.65	31.42	26.37	30.80
31	OD	41222	3	68.00	120.00	68.00	55.45	41222	29.69	31.56	25.76	30.70
31	OD	41390	3	67.33	118.33	69.33	54.91	41390	29.35	31.19	24.16	30.54
31	OD	41565	2	68.50	121.50	68.50	55.93	41565	32.06	33.49	28.25	33.47
31	OD	41733	3	69.33	125.33	68.67	58.28	41733	31.65	33.94	27.90	32.52
31	OD	41901	2	69.50	121.00	70.50	58.07	41901	32.20	31.93	24.73	31.44
31	OD	42082	3	63.00	122.00	58.33	53.08	42082	29.88	31.88	26.29	30.62
31	OS	40277	3	89.00	114.67	141.00	79.91	40277	32.16	32.02	32.58	33.34
31	OS	40491	3	88.33	116.33	144.33	74.98	40491	31.06	31.67	30.64	32.29
31	OS	40645	3	88.33	114.33	148.67	73.07	40645	31.77	32.00	31.50	32.52
31	OS	40865	3	86.67	110.00	153.00	72.19	40865	31.28	32.12	31.46	32.86
31	OS	41047	3	87.33	112.00	149.00	72.83	41047	31.04	31.51	30.91	31.48
31	OS	41222	3	88.33	116.00	150.00	74.48	41222	31.61	31.95	31.63	32.50
31	OS	41390	3	87.00	113.00	145.33	73.45	41390	31.27	31.84	31.24	31.47
31	OS	41565	2	87.00	113.00	147.50	72.67	41565	32.24	32.74	31.94	33.06
31	OS	41733	2	88.00	115.00	150.50	72.74	41733	31.42	32.16	31.78	32.37
31	OS	41901	2	90.50	121.00	154.00	75.55	41901	31.20	31.44	31.42	32.02
32	OD	40294	3	103.00	137.33	121.00	111.79	40294	26.46	27.44	25.98	27.58
32	OD	40462	3	101.67	142.67	118.67	106.74	40462	31.40	30.64	34.37	34.48
32	OD	40630	3	98.00	139.67	116.33	101.96	40630	29.18	30.84	28.58	30.88
32	OD	40805	3	100.67	141.67	119.00	105.22	40805	28.81	30.20	28.72	30.26
32	OD	40994	3	97.33	138.00	117.00	101.70	40994	27.53	28.20	27.57	28.69
32	OD	41180	3	97.67	141.33	114.33	101.79	41180	29.27	30.66	29.18	30.51
32	OD	41362	3	93.33	136.67	115.33	94.40	41362	29.14	30.70	28.54	30.31
32	OD	41561	2	96.00	141.50	110.00	99.33	41568	29.81	31.13	29.33	30.05
32	OD	41736	2	95.00	132.50	113.00	99.59	41736	28.43	29.89	27.91	29.25
32	OD	41918	3	98.33	131.33	117.00	102.92	41918	30.14	30.32	30.29	30.87
32	OS	40294	1	106.00	153.00	163.00	100.93	40294	27.08	28.34	26.93	29.07
32	OS	40462	1	106.00	132.00	121.00	123.82	40462	27.09	28.49	26.51	28.03
32	OS	40630	3	106.00	128.67	119.00	124.84	40630	26.30	27.72	27.07	27.65
32	OS	40805	3	107.67	132.67	119.00	127.81	40805	27.37	29.40	26.51	28.23
32	OS	40994	3	105.33	127.67	119.33	123.95	40994	26.95	28.58	26.30	28.03
32	OS	41362	3	103.67	124.67	114.67	124.05	41362	25.82	27.47	23.37	26.65
32	OS	41561	2	107.00	131.00	117.00	127.06	41568	29.53	30.62	29.85	30.07
32	OS	41736	3	102.33	126.67	114.67	119.97	41736	29.26	31.19	28.83	30.02
32	OS	41918	2	109.00	134.50	122.50	128.11	41918	28.82	30.02	28.68	30.14
33	OD	40303	3	70.67	107.00	69.00	73.88	40303	30.69	32.03	29.92	31.84
33	OD	40485	3	71.33	94.33	72.00	78.22	40485	30.86	32.12	30.33	32.05
33	OD	40673	3	70.00	93.67	70.33	77.37	40673	31.03	31.81	30.21	31.17
33	OD	40842	3	70.00	94.00	68.33	77.21	40842	30.98	32.04	30.13	32.15
33	OD	41227	3	68.33	94.67	68.33	74.34	41227	31.12	32.33	30.49	31.81
33	OD	41409	2	67.00	93.00	66.00	73.83	41409	30.44	31.59	29.64	31.13
33	OD	41577	2	67.50	92.50	65.50	74.35	41577	29.85	30.29	29.45	30.67
33	OD	41780	2	66.50	88.00	57.50	77.47	41780	31.35	32.50	30.43	32.24
33	OD	42072	3	62.33	83.67	61.00	69.93	42072	30.61	32.48	28.64	31.08
33	OS	40303	3	80.67	128.67	113.00	74.50	40303	30.49	31.05	30.27	31.39
33	OS	40485	3	83.67	128.00	107.00	81.76	40485	30.68	31.18	30.65	32.04
33	OS	40673	3	83.00	125.00	107.00	80.87	40673	30.90	31.30	31.13	31.95
33	OS	40842	3	83.00	122.33	104.00	82.49	40842	31.26	31.54	31.11	32.72
33	OS	41045	3	81.67	119.67	105.00	80.07	41045	30.85	31.50	31.06	31.86
33	OS	41227	3	82.00	121.00	103.67	81.15	41227	30.46	31.77	29.90	31.01
33	OS	41577	2	82.50	120.50	103.50	82.08	41577	30.01	30.55	30.28	30.86
33	OS	41780	2	81.50	123.50	102.50	78.41	41780	31.14	31.66	31.10	32.14
33	OS	42072	3	77.00	119.67	110.67	68.80	42072	30.61	31.66	30.57	31.75
34	OS	40436	3	76.33	81.67	107.33	83.02	40436	26.74	26.99	28.11	29.71
34	OS	40611	3	76.00	86.00	106.00	80.11	40611	28.39	28.56	29.77	31.14
34	OS	40800	3	75.67	80.67	103.67	83.09	40800	29.15	29.82	30.40	31.73
34	OS	40989	3	75.33	79.67	101.33	83.82	40989	27.53	28.53	29.09	30.34
34	OS	41164	3	76.00	76.67	103.00	86.59	41164	28.32	28.22	29.88	30.89
34	OS	41339	3	76.00	77.67	101.00	86.64	41339	28.89	29.07	30.05	31.27
34	OS	41521	2	74.50	79.00	102.00	83.58	41521	27.85	29.13	28.58	30.97
34	OS	41703	3	74.33	81.00	106.33	80.72	41703	28.39	28.66	29.62	31.46
34	OS	41885	2	72.00	82.00	102.00	78.20	41885	27.91	28.61	29.07	30.93
35	OD	40126	1	79.00	109.00	128.00	62.92	40126	31.46	31.51	31.99	32.39
35	OD	40302	3	80.00	123.33	123.00	66.76	40302	31.08	31.14	30.95	31.51
35	OD	40490	3	81.33	123.00	123.67	66.55	40490	31.63	31.56	31.83	32.84
35	OD	40672	3	79.00	123.67	120.67	64.34	40672	31.31	31.86	31.50	32.17
35	OD	40854	3	76.33	122.33	112.00	61.23	40854	32.37	33.02	32.36	33.38
35	OD	41054	3	76.00	118.33	115.33	61.85	41054	31.04	31.72	30.76	32.04
35	OD	41250	3	72.67	111.00	116.00	54.77	41250	31.42	31.98	32.21	32.26
35	OD	41386	3	76.33	119.00	114.67	60.13	41386	31.45	31.49	31.71	32.06
35	OD	41568	2	75.50	117.00	116.00	59.03	41568	31.91	32.35	31.58	32.98
35	OD	41736	2	75.50	118.50	116.50	61.18	41736	31.47	32.26	31.13	32.22
35	OD	41914	2	79.00	118.50	115.00	60.43	41914	30.99	32.47	30.24	31.38
35	OS	40126	1	80.00	121.00	114.00	76.44	40126	30.62	31.21	30.71	31.28
35	OS	40302	2	79.50	120.50	111.00	78.21	40302	30.92	31.38	31.36	32.01
35	OS	40490	3	80.00	118.00	107.67	81.96	40490	30.62	31.07	30.78	31.83
35	OS	40672	3	80.00	121.00	112.67	77.27	40672	30.81	31.41	30.06	32.16
35	OS	40854	3	78.00	114.33	100.67	81.73	40854	31.05	31.45	30.98	31.72
35	OS	41054	3	77.67	114.33	105.00	79.00	41054	29.30	30.13	28.61	30.17
35	OS	41250	3	77.00	108.00	97.67	82.72	41250	29.98	30.48	30.01	30.17
35	OS	41386	3	77.33	111.00	102.67	80.47	41386	31.41	32.06	30.98	31.78
35	OS	41568	2	77.00	110.00	103.50	80.31	41568	30.69	31.11	30.68	31.78
35	OS	41736	2	74.50	107.50	102.50	75.44	41736	31.68	31.88	31.10	32.39
35	OS	41914	2	82.00	108.50	104.00	88.52	41914	30.75	31.01	30.95	31.92
36	OD	40359	3	88.33	128.00	138.67	68.91	40359	30.35	31.73	30.14	31.96
36	OD	40457	2	85.50	124.50	137.00	65.86	40457	30.94	30.83	30.98	31.65
36	OD	40681	3	85.33	124.67	136.67	66.95	40681	30.26	31.60	29.77	31.14
36	OD	40856	3	85.00	124.00	135.67	65.42	40856	30.77	31.56	30.27	32.12
36	OD	41031	3	85.67	123.67	135.67	66.41	41030	30.74	31.69	30.74	31.33
36	OD	41220	3	85.33	125.33	133.33	65.23	41220	29.85	31.22	29.47	30.89
36	OD	41395	3	85.00	125.33	131.67	64.50	41395	31.33	32.05	31.49	32.72
36	OD	41577	2	84.50	123.00	134.00	63.81	41577	30.65	31.20	30.74	32.09
36	OD	41759	2	85.50	122.50	136.50	67.67	41759	30.59	32.06	30.35	32.12
37	OD	40121	1	80.00	117.00	81.00	75.88	40121	29.72	31.47	28.92	30.55
37	OD	40303	3	80.00	117.67	76.00	79.66	40303	28.02	29.40	27.56	28.85
37	OD	40485	3	80.67	108.33	78.00	81.00	40485	27.95	29.40	26.94	28.64
37	OD	40653	3	83.00	111.33	77.33	86.62	40653	28.20	29.20	28.32	29.14
37	OD	40856	3	81.00	108.67	74.00	85.05	40856	28.23	28.86	28.41	29.47
37	OD	41031	3	81.33	107.67	73.67	86.42	41031	26.17	27.93	24.82	27.02
37	OD	41255	3	81.33	110.00	74.00	84.98	41255	27.98	29.49	27.50	28.49
37	OD	41423	3	81.00	108.67	74.00	85.10	41423	27.80	29.03	27.49	28.31
37	OD	41591	2	82.00	114.00	75.00	84.75	41591	29.73	31.11	28.69	31.13
37	OD	41759	2	82.50	110.50	73.50	87.61	41759	30.72	32.23	30.37	31.43
37	OS	40121	1	78.00	103.00	98.00	77.66	40121	29.89	31.25	29.01	31.31
37	OS	40303	3	82.00	106.33	116.00	78.52	40303	26.86	28.43	25.81	27.84
37	OS	40485	3	82.33	106.33	114.00	78.12	40485	28.48	30.08	27.65	29.41
37	OS	40653	3	82.33	106.33	110.00	79.30	40653	28.69	30.07	28.22	30.16
37	OS	40856	3	81.67	104.67	107.00	79.01	40856	28.29	30.11	27.51	29.87
37	OS	41031	3	82.67	105.33	109.33	80.32	41031	27.56	29.17	26.73	28.67
37	OS	41255	3	81.67	105.00	108.33	79.41	41255	28.20	29.38	28.26	29.56
37	OS	41423	3	82.00	104.33	107.67	79.59	41423	29.52	30.36	28.70	30.87
37	OS	41591	2	81.50	103.00	107.50	79.80	41591	28.58	29.82	28.48	29.77
37	OS	41759	1	81.00	103.00	112.00	76.03	41759	28.84	29.74	28.68	30.16
38	OS	40294	3	100.00	139.33	161.33	94.37	40294	30.07	32.05	29.74	31.94
38	OS	40462	3	100.00	144.00	154.67	95.80	40462	30.49	31.67	30.48	31.86
38	OS	40723	2	98.50	149.00	146.00	92.01	40723	28.97	30.11	28.87	30.52
38	OS	40935	3	101.67	151.00	149.00	97.79	40935	30.06	30.60	29.83	31.57
38	OS	41145	3	99.33	134.33	156.00	96.49	41145	31.60	32.72	31.62	33.25
38	OS	41337	3	100.00	141.00	149.67	97.96	41337	31.07	32.49	31.54	32.19
38	OS	41544	2	99.00	138.50	151.50	95.63	41544	32.47	33.71	32.27	33.55
38	OS	41719	2	98.50	140.00	158.00	91.93	41719	30.54	31.66	30.97	32.53
38	OS	41887	2	101.00	144.50	158.00	96.09	41887	28.58	30.05	28.16	29.66
39	OD	40331	3	72.00	80.67	108.00	64.62	40331	28.80	27.39	30.10	30.64
39	OD	40512	3	72.00	81.67	112.33	63.46	40512	28.06	26.68	29.36	30.11
39	OD	40687	3	72.33	83.33	109.67	64.99	40687	28.14	25.96	29.44	30.00
39	OD	40855	3	72.00	83.00	108.33	64.27	40855	27.33	25.68	28.83	29.34
39	OD	41058	3	72.33	81.67	109.00	64.88	41058	27.70	27.16	28.49	29.58
39	OD	41233	3	73.33	85.67	111.33	64.75	41233	28.09	25.55	29.32	30.03
39	OD	41492	2	74.00	86.00	112.50	64.81	41492	28.58	27.02	30.18	30.69
39	OD	41702	3	72.67	84.67	105.33	65.39	41702	27.96	25.93	29.19	29.95
39	OD	41870	2	73.00	84.00	107.50	65.55	41870	27.42	26.94	28.66	29.69
39	OS	40331	3	64.00	93.00	63.00	57.06	40331	29.28	30.97	26.76	29.81
39	OS	40512	3	65.00	90.33	64.67	58.93	40512	28.77	29.36	26.51	29.96
39	OS	40687	3	63.67	90.33	62.33	56.75	40687	28.30	28.60	25.79	30.59
39	OS	40855	3	60.67	80.00	54.67	56.15	40855	28.50	29.42	26.57	29.61
39	OS	41058	3	62.67	85.33	58.67	57.34	41058	27.08	27.47	24.41	29.14
39	OS	41233	3	78.00	91.33	62.67	82.78	41233	26.51	27.16	24.57	28.82
39	OS	41492	2	83.00	97.50	65.50	92.80	41492	27.49	28.67	24.78	29.96
39	OS	41702	3	76.00	98.33	62.00	75.76	41702	27.60	29.36	23.32	29.22
39	OS	41870	2	77.50	106.50	60.50	77.66	41870	27.02	28.29	22.94	28.55
40	OS	40324	2	73.50	113.00	68.50	73.20	40324	30.20	31.26	28.81	31.34
40	OS	40499	3	71.33	113.67	66.67	70.11	40499	29.82	30.46	28.38	30.69
40	OS	40688	3	72.00	116.33	67.67	69.61	40674	29.76	31.41	27.10	30.89
40	OS	40856	3	72.33	112.00	67.00	72.11	40856	31.18	32.05	29.21	32.88
40	OS	41038	3	71.67	114.67	65.67	70.66	41038	30.26	31.68	27.70	31.57
40	OS	41220	3	74.00	111.33	65.33	77.00	41220	28.94	30.35	25.43	30.82
40	OS	41394	3	73.00	110.33	62.00	75.62	41394	29.74	31.11	27.02	30.77
40	OS	41577	2	71.50	109.00	61.50	73.57	41577	30.26	32.24	27.40	31.66
40	OS	41738	3	71.00	110.33	65.33	70.07	41738	30.37	31.89	28.46	31.46
41	OD	40344	3	96.67	134.67	106.33	99.50	40344	28.68	30.42	27.59	30.13
41	OD	40525	3	98.00	128.33	106.67	104.90	40525	28.85	30.70	27.64	30.21
41	OD	40707	3	96.00	134.33	106.00	98.83	40707	29.21	30.79	28.47	31.07
41	OD	40882	3	94.00	134.00	106.00	95.22	40882	29.94	31.44	28.79	31.21
41	OD	41089	3	94.00	135.00	106.67	94.38	41089	28.18	30.06	27.14	30.47
41	OD	41257	3	95.67	136.67	107.67	95.57	41257	29.33	30.73	29.11	30.98
41	OD	41439	3	94.33	135.33	104.67	94.48	41439	29.20	30.92	28.14	30.86
41	OD	41652	2	93.00	136.50	104.00	91.99	41652	28.64	30.30	28.01	30.74
41	OD	41820	2	93.50	130.50	104.50	96.16	41820	27.61	29.03	26.05	29.64
41	OS	40344	3	98.00	130.00	132.00	101.24	40344	29.50	31.29	28.68	30.51
41	OS	40525	3	101.00	135.00	130.67	105.09	40525	26.97	28.36	27.57	28.65
41	OS	40707	3	100.00	132.67	134.00	102.24	40707	26.95	27.90	26.90	28.38
41	OS	40882	3	99.33	131.67	132.67	103.32	40882	24.29	26.23	24.25	26.13
41	OS	41089	3	98.67	130.67	130.33	102.43	41089	26.95	28.64	26.82	28.46
41	OS	41257	3	98.33	124.33	130.00	104.40	41257	29.85	31.24	29.88	31.01
41	OS	41439	3	97.33	129.00	125.33	101.81	41439	28.87	29.92	29.32	30.11
41	OS	41652	2	96.00	127.50	121.00	101.65	41652	29.21	30.49	28.71	30.62
41	OS	41820	2	97.00	130.50	130.50	98.59	41820	28.66	30.47	27.80	30.85
42	OD	40345	2	75.50	62.50	120.00	73.52	40345	25.72	23.20	27.59	27.31
42	OD	40527	3	72.33	55.00	117.33	67.97	40527	24.18	22.31	26.05	26.48
42	OD	40695	3	74.00	56.33	118.67	71.42	40695	26.59	24.34	28.37	29.24
42	OD	40884	2	73.00	57.00	121.00	69.23	40884	26.13	21.62	28.53	28.14
42	OD	41073	3	74.00	61.33	118.67	70.54	41073	25.60	24.24	27.13	27.67
42	OD	41297	3	72.33	54.33	118.67	66.42	41296	25.77	23.47	27.02	27.75
42	OD	41465	3	74.00	58.67	123.67	69.33	41464	27.30	23.67	29.49	29.68
42	OD	41612	2	71.00	52.50	117.00	66.58	41611	27.36	25.58	28.58	29.76
42	OD	41864	2	72.00	51.50	114.00	70.67	41863	25.92	23.66	28.01	27.95
42	OD	42044	3	72.33	54.33	117.33	71.31	42044	27.76	26.26	28.93	30.00
42	OS	40527	3	80.00	69.33	127.00	84.70	40527	28.38	26.36	28.86	29.31
42	OS	40695	3	82.67	77.00	138.33	81.35	40695	29.39	26.39	30.10	29.97
42	OS	40884	3	80.00	76.00	129.33	80.09	40884	28.21	25.52	29.43	28.90
42	OS	41073	1	80.00	76.00	125.00	80.62	41073	29.00	26.59	29.06	29.90
42	OS	41297	3	78.67	70.67	124.33	81.61	41296	29.07	27.80	29.22	30.30
42	OS	41465	2	79.50	70.00	122.50	84.22	41464	29.53	28.68	29.91	30.96
42	OS	41612	2	76.50	72.00	121.50	78.72	41611	29.17	27.77	29.91	30.56
42	OS	41864	2	78.50	78.00	125.50	77.30	41863	29.27	27.24	29.87	30.77
42	OS	42044	3	75.67	68.00	119.00	78.80	42044	29.38	27.62	29.74	30.47
43	OS	40228	3	103.67	141.00	154.67	98.14	40228	30.54	31.74	29.98	31.68
43	OS	40631	3	98.33	132.00	149.33	91.83	40631	29.44	30.72	28.46	30.89
43	OS	40819	3	99.67	137.67	151.33	92.85	40819	30.25	31.09	29.91	31.75
43	OS	40998	3	98.33	134.33	145.67	93.80	40998	30.99	32.40	30.34	32.29
43	OS	41180	3	98.67	136.33	152.33	91.01	41180	30.21	30.56	30.36	31.09
43	OS	41348	3	99.33	137.33	146.00	94.01	41348	31.05	31.99	30.55	32.08
43	OS	41673	2	100.50	140.00	149.00	93.60	41673	31.32	32.28	31.07	32.54
43	OS	41848	2	100.00	139.00	154.50	91.82	41848	31.16	31.41	31.11	32.74
43	OS	42081	3	101.00	134.33	158.67	91.95	42081	30.25	31.05	29.56	32.05
44	OD	40394	2	97.50	127.50	137.50	86.48	40394	31.30	32.25	30.15	32.11
44	OD	40562	3	97.33	127.67	133.33	85.72	40562	30.18	32.51	27.96	31.79
44	OD	40737	3	97.00	127.67	127.67	86.36	40737	30.78	32.35	29.21	32.06
44	OD	40947	3	95.67	127.00	125.00	83.89	40947	30.05	31.40	28.94	31.77
44	OD	41143	3	93.33	127.00	111.67	83.36	41143	30.88	31.61	29.96	32.19
44	OD	41304	3	93.33	126.00	114.67	81.89	41304	30.37	32.16	29.02	31.44
44	OD	41479	2	93.00	127.50	106.00	84.06	41479	29.37	31.65	26.02	30.61
44	OD	41710	3	91.67	127.00	95.00	85.32	41710	29.27	31.09	26.37	31.25
44	OD	41906	2	91.00	123.50	94.00	84.84	41906	29.47	30.84	28.21	31.19
44	OD	42088	3	82.67	120.33	88.67	73.74	42088	28.55	30.39	26.36	30.17
44	OS	40394	1	75.00	78.00	108.00	68.53	40394	28.65	25.56	29.85	30.13
44	OS	40562	2	75.00	68.00	111.00	69.78	40562	26.42	21.87	26.78	28.70
44	OS	40737	2	78.00	80.50	100.50	75.60	40737	27.95	24.95	28.94	29.65
44	OS	40947	2	77.50	83.00	98.50	74.71	40947	27.20	24.52	27.72	28.76
44	OS	41143	2	75.00	81.50	94.00	71.60	41143	27.61	24.58	29.01	29.30
44	OS	41304	2	75.00	82.50	95.00	72.30	41304	26.94	24.49	27.95	28.69
44	OS	41479	2	70.50	70.50	95.50	65.65	41479	27.91	24.79	29.08	30.29
44	OS	41710	2	77.50	79.00	105.50	70.87	41710	27.00	25.15	27.56	29.41
44	OS	41906	1	74.00	89.00	94.00	67.54	41906	25.36	22.93	26.12	27.17
45	OD	40291	3	84.00	118.67	96.00	84.21	40291	30.93	31.84	30.67	32.57
45	OD	40452	3	85.67	119.00	102.00	84.59	40452	32.10	33.21	31.85	34.13
45	OD	40623	3	86.33	116.67	104.00	85.64	40623	31.42	32.09	31.29	32.89
45	OD	40798	3	85.67	114.00	99.67	85.70	40798	32.03	32.90	31.77	33.63
45	OD	40994	2	84.00	115.50	100.50	83.74	40994	31.20	32.33	31.07	32.40
45	OD	41169	3	82.67	107.67	104.67	80.73	41169	31.59	32.30	31.39	33.22
45	OD	41344	3	82.00	113.67	104.67	78.54	41344	30.63	31.46	30.68	32.30
45	OD	41512	3	83.00	114.33	102.33	79.81	41512	32.92	33.42	32.92	34.34
45	OD	41680	2	83.00	107.00	100.50	83.02	41680	31.52	32.09	31.82	32.78
45	OD	41890	2	84.00	108.50	100.50	83.57	41890	31.63	32.12	31.78	33.71
45	OD	42044	3	82.00	97.33	105.33	83.40	42044	31.78	32.07	32.24	33.23
45	OS	40291	2	69.00	114.50	26.50	76.99	40291	27.46	30.53	6.44	28.39
45	OS	40452	3	67.33	116.67	36.33	70.07	40452	28.29	31.06	12.55	29.57
45	OS	40623	3	66.00	109.67	32.33	72.61	40623	27.48	30.21	8.81	29.39
45	OS	40798	3	65.00	109.67	30.33	71.16	40798	28.29	31.03	16.83	29.74
45	OS	40994	3	66.00	110.67	29.67	73.35	40994	28.07	30.82	17.49	29.49
45	OS	41169	3	65.00	108.67	32.00	71.56	41169	28.01	30.76	9.97	29.01
45	OS	41344	2	65.00	109.00	28.50	72.70	41344	26.08	29.22	14.29	27.80
45	OS	41512	3	63.00	108.00	29.67	68.54	41512	29.57	32.37	17.24	30.95
45	OS	41680	2	64.00	109.00	30.50	68.81	41680	28.89	31.42	18.50	30.09
45	OS	41890	2	66.50	106.00	29.00	75.68	41890	28.58	30.94	3.23	30.36
45	OS	42044	3	62.33	85.67	33.00	70.34	42044	29.40	32.02	18.81	30.28
46	OD	40308	3	84.00	103.33	85.67	87.75	40308	25.82	27.03	25.47	26.84
46	OD	40476	3	89.00	100.00	104.00	88.05	40476	27.47	28.75	27.27	28.24
46	OD	40669	3	87.67	101.00	100.00	86.53	40669	26.09	27.48	24.63	26.43
46	OD	40847	3	87.00	103.00	99.00	85.46	40847	27.51	28.47	27.13	28.53
46	OD	41029	2	90.00	106.50	101.00	89.28	41029	25.84	26.16	25.41	26.84
46	OD	41225	3	90.00	104.33	102.33	89.30	41225	26.49	27.92	25.26	27.68
46	OD	41393	3	86.33	102.33	97.00	85.01	41393	28.21	29.42	27.43	28.94
46	OD	41579	2	85.50	101.00	92.50	84.81	41579	27.65	28.22	27.32	28.54
46	OD	41754	2	85.00	98.00	89.50	86.53	41754	26.43	27.83	24.48	27.05
46	OD	41904	2	87.50	113.00	96.50	84.16	41904	26.38	27.83	25.05	27.24
46	OD	42079	3	81.00	91.67	92.33	83.43	42079	27.30	28.34	26.83	28.12
47	OD	40274	3	68.33	53.33	119.33	64.74	40274	26.67	25.25	27.66	28.32
47	OD	40499	3	81.33	68.00	118.67	82.04	40499	27.14	25.94	28.93	29.29
47	OD	40611	3	72.00	51.33	104.33	77.40	40611	26.63	25.26	27.76	28.79
47	OD	40800	3	69.67	50.00	101.33	73.86	40800	26.97	24.87	28.30	28.87
47	OD	40982	3	70.00	49.33	100.67	74.70	40982	26.63	25.20	28.13	28.24
47	OD	41192	3	68.33	45.67	105.33	71.42	41192	27.93	26.64	29.20	29.45
47	OD	41367	3	68.00	51.67	104.67	70.53	41367	27.38	25.50	28.86	29.55
47	OD	41584	2	68.50	52.50	103.50	70.44	41584	27.53	25.36	28.92	29.43
47	OD	41810	2	68.50	50.50	101.50	73.90	41810	28.04	25.87	29.40	29.90
48	OD	40308	3	98.33	128.33	124.67	97.80	40308	29.73	31.01	29.21	30.70
48	OD	40490	3	99.00	128.00	125.33	97.62	40490	30.04	31.12	29.73	31.33
48	OD	40683	3	97.67	125.67	129.33	95.85	40679	30.30	31.37	29.60	31.43
48	OD	40858	3	98.00	128.67	130.67	93.61	40858	30.12	31.04	30.32	31.55
48	OD	41050	3	100.33	133.33	128.33	93.92	41050	30.19	30.98	30.28	31.55
48	OD	41232	3	96.00	127.33	131.00	89.02	41232	29.58	30.97	29.33	31.32
48	OD	41404	3	97.00	128.00	131.67	91.38	41404	29.83	30.86	29.23	30.93
48	OD	41575	2	93.50	121.50	132.50	85.53	41575	27.68	29.28	27.19	29.09
48	OD	41754	2	94.00	121.50	127.00	91.35	41733	29.09	30.28	28.89	30.70
49	OD	40323	3	83.00	113.33	117.67	76.67	40323	26.59	27.49	27.62	28.30
49	OD	40511	3	83.33	113.00	122.00	72.22	40511	27.94	29.47	28.31	29.66
49	OD	40710	3	84.67	117.33	121.67	76.68	40710	28.74	29.54	28.87	29.58
49	OD	40939	3	83.33	116.33	121.67	72.60	40939	27.83	28.44	28.33	29.23
49	OD	41106	3	84.67	117.33	122.00	75.26	41106	26.95	28.15	27.00	28.12
49	OD	41288	3	83.33	118.33	122.67	72.31	41288	26.26	26.77	26.95	27.03
49	OD	41505	2	82.50	115.50	122.50	72.05	41484	27.82	28.69	27.78	29.11
49	OD	41688	3	82.00	115.00	120.33	72.36	41688	26.39	27.60	26.96	27.75
49	OD	41841	2	84.00	115.50	121.50	75.19	41841	25.85	26.58	26.19	27.65
49	OS	40323	3	85.00	111.67	121.67	75.45	40323	26.72	27.79	26.19	27.79
49	OS	40511	3	85.67	119.67	117.00	77.29	40511	28.13	29.26	28.56	29.69
49	OS	40710	3	85.00	122.00	121.00	75.01	40710	27.64	28.42	27.85	29.07
49	OS	40939	3	83.67	117.33	117.67	75.05	40939	26.89	28.18	26.96	27.97
49	OS	41106	3	84.33	120.33	119.00	74.44	41106	25.76	26.13	25.55	25.93
49	OS	41288	3	84.33	119.33	117.67	76.33	41288	24.76	25.73	24.79	25.82
49	OS	41505	2	85.00	123.50	118.50	74.90	41484	27.07	28.03	27.47	28.19
49	OS	41688	3	82.33	120.67	120.67	70.70	41688	25.55	26.22	26.58	26.70
49	OS	41841	2	84.00	120.00	122.00	71.90	41841	24.78	24.52	25.95	25.73
50	OD	40373	3	100.00	126.33	121.33	107.33	40373	28.30	29.00	28.27	29.56
50	OD	40534	3	98.33	120.67	116.67	107.72	40534	29.23	30.04	28.43	30.30
50	OD	40730	3	97.67	117.00	114.00	107.53	40730	28.80	29.98	27.81	30.37
50	OD	40898	3	96.67	118.33	117.00	105.11	40898	28.99	29.65	29.21	30.05
50	OD	41101	3	101.67	124.33	121.33	108.93	41101	30.02	31.28	29.46	30.30
50	OD	41262	3	97.33	118.67	123.00	103.12	41262	29.75	31.26	28.01	30.61
50	OD	41444	3	96.00	116.00	116.33	102.72	41444	30.52	31.79	30.22	31.49
50	OD	41626	2	95.00	119.00	117.00	99.95	41626	30.24	31.40	29.76	31.37
50	OD	41766	3	97.33	117.00	114.33	106.94	41766	29.73	30.32	29.50	30.87
50	OS	40373	3	101.00	128.00	155.33	98.64	40373	28.64	29.33	28.59	29.93
50	OS	40534	3	100.67	124.67	154.33	99.48	40534	28.99	29.91	28.76	29.60
50	OS	40730	3	100.33	125.33	154.67	97.69	40730	28.24	28.36	28.68	29.71
50	OS	40898	3	100.33	123.67	153.00	98.93	40898	29.28	29.72	28.33	30.15
50	OS	41101	3	101.00	125.00	151.67	99.33	41101	29.12	30.22	28.14	30.16
50	OS	41262	3	115.33	137.67	168.67	116.22	41262	29.15	30.97	28.46	30.14
50	OS	41444	2	104.00	125.50	155.00	103.33	41444	30.27	31.15	30.17	31.23
50	OS	41626	2	102.50	124.50	150.00	103.43	41626	29.64	30.48	29.18	31.02
50	OS	41766	2	101.50	125.50	156.00	98.36	41766	30.41	30.60	30.33	30.87
51	OD	40282	3	86.67	112.00	120.67	72.45	40282	29.12	30.38	28.64	30.22
51	OD	40380	3	88.33	115.33	120.33	77.14	40380	28.23	29.12	28.39	29.97
51	OD	40568	3	87.00	112.67	117.67	76.75	40568	28.61	29.89	28.33	29.33
51	OD	40702	3	87.00	113.67	117.33	76.76	40702	28.57	29.93	27.57	30.00
51	OD	40884	3	89.33	115.00	118.00	77.78	40884	28.03	29.17	26.94	28.83
51	OD	41073	3	86.67	114.00	117.00	76.45	41073	26.91	28.07	26.13	28.35
51	OD	41255	3	84.33	110.67	112.33	72.97	41255	26.60	27.38	26.46	28.02
51	OD	41437	2	86.00	116.00	117.00	73.18	41437	25.18	25.80	25.38	26.62
51	OD	41619	2	85.00	112.50	114.00	72.46	41619	25.66	26.29	25.23	27.24
51	OD	41808	2	85.50	109.50	116.50	76.02	41808	24.38	25.22	24.09	25.69
51	OS	40282	3	69.33	70.67	104.00	60.06	40282	26.69	25.92	26.88	28.05
51	OS	40380	2	70.50	71.00	105.00	64.78	40380	27.50	27.54	27.16	29.33
51	OS	40568	3	69.00	70.67	103.33	62.25	40568	27.89	27.77	27.24	29.38
51	OS	40702	3	68.00	71.33	104.00	61.06	40702	26.45	26.15	25.73	28.29
51	OS	40884	3	68.67	71.00	102.67	62.23	40884	25.81	26.01	25.40	27.22
51	OS	41255	3	67.33	70.00	102.00	61.59	41255	27.63	27.80	26.91	29.28
51	OS	41437	2	68.00	70.00	101.00	61.61	41437	25.88	25.04	26.24	27.39
51	OS	41619	2	68.50	71.00	106.00	61.34	41619	26.68	25.26	26.93	29.06
51	OS	41808	2	68.00	72.50	107.00	59.04	41808	26.44	26.71	25.73	28.39
52	OD	40235	3	87.33	111.00	129.33	84.14	40235	23.57	26.54	20.26	26.48
52	OD	40417	3	87.33	118.67	132.33	83.86	40417	26.43	27.76	26.36	28.40
52	OD	40781	3	87.00	119.67	133.33	82.33	40781	24.15	26.42	23.11	26.79
52	OD	40977	3	87.67	122.00	133.00	81.45	40977	27.14	28.84	27.73	29.17
52	OD	41166	3	87.00	120.33	133.00	81.76	41166	27.05	27.68	27.70	28.69
52	OD	41355	3	82.67	112.33	132.00	75.92	41355	25.75	27.42	26.34	27.15
52	OD	41530	2	84.50	117.50	129.50	78.91	41530	29.35	29.09	30.12	31.41
52	OD	41691	2	84.50	118.50	128.00	80.80	41691	27.51	28.32	27.76	30.59
52	OD	42033	3	79.67	95.67	121.67	78.83	42033	28.40	29.89	28.18	29.85
53	OD	40256	3	66.33	94.00	25.33	68.32	40256	26.77	29.47	-0.91	27.59
53	OD	40434	2	68.50	97.50	30.50	70.71	40434	26.28	29.62	-1.82	27.40
53	OD	40609	3	65.67	97.33	28.67	66.25	40609	27.16	30.05	-2.00	28.28
53	OD	40798	2	66.50	95.50	36.00	66.47	40798	27.14	30.08	14.85	27.74
53	OD	40984	2	64.00	86.50	38.50	61.59	40984	26.08	28.60	16.42	25.74
53	OD	41166	2	66.50	99.50	34.00	65.09	41166	27.05	29.80	13.79	27.24
53	OD	41337	2	67.00	99.00	35.50	65.30	41337	26.45	29.20	13.05	26.69
53	OD	41491	2	66.00	95.50	37.00	64.10	41491	27.01	30.03	15.73	27.17
53	OD	41673	2	66.50	95.00	36.50	67.14	41673	26.83	30.07	14.51	26.77
53	OD	41862	1	67.00	93.00	37.00	68.20	41862	26.69	29.55	17.35	27.23
53	OD	42054	3	61.33	80.67	33.00	63.39	42054	27.05	30.36	1.34	27.55
53	OS	40256	3	92.67	138.67	125.67	80.13	40256	28.78	30.09	27.35	29.74
53	OS	40434	2	90.50	134.00	133.50	74.89	40434	28.69	29.82	27.80	29.64
53	OS	40609	3	89.00	131.67	133.67	73.81	40609	29.56	30.96	28.78	30.46
53	OS	40798	3	89.33	127.67	134.67	74.72	40798	29.55	30.67	28.18	29.90
53	OS	40984	3	87.67	124.00	132.33	73.80	40984	26.98	28.56	25.92	28.32
53	OS	41166	3	89.33	126.67	134.00	76.11	41166	28.51	29.45	27.57	29.71
53	OS	41337	3	90.67	127.00	132.00	79.73	41337	28.95	29.73	28.03	29.76
53	OS	41491	3	89.00	129.33	132.00	74.96	41491	28.68	30.22	27.66	29.92
53	OS	41673	2	88.00	128.50	133.00	71.76	41673	29.45	30.25	28.31	31.18
53	OS	41862	2	88.50	130.50	132.00	72.96	41862	29.05	30.58	28.34	30.51
53	OS	42054	3	77.33	115.67	119.00	62.43	42054	28.11	29.57	27.46	29.67
54	OD	40282	3	54.00	94.67	55.67	35.92	40282	28.76	30.25	27.25	30.49
54	OD	40457	1	56.00	95.00	58.00	40.52	40457	28.46	30.39	27.15	29.95
54	OD	40625	2	57.00	101.50	59.50	42.30	40625	28.09	28.90	27.17	29.35
54	OD	40863	2	56.00	95.50	60.00	40.70	40863	28.60	29.56	27.51	30.16
54	OD	41052	2	56.00	94.50	58.50	41.92	41052	27.61	29.56	26.62	29.68
54	OD	41227	2	57.00	97.50	58.50	42.34	41227	27.25	28.84	26.06	29.00
54	OD	41374	2	57.50	97.00	59.50	42.59	41374	27.92	29.65	26.52	29.38
54	OD	41554	2	57.50	97.50	59.50	42.13	41549	29.13	30.74	27.76	30.90
54	OD	41731	2	59.00	108.00	63.50	43.69	41731	28.87	30.69	27.16	30.58
54	OD	41855	1	58.00	101.00	62.00	43.67	41855	27.08	29.57	23.50	28.09
54	OS	40282	3	37.67	50.33	32.00	34.45	40282	15.55	19.06	-0.79	17.13
54	OS	40457	1	45.00	56.00	38.00	50.13	40457	16.78	19.28	-2.00	18.26
54	OS	40625	2	47.00	65.00	32.50	51.78	40625	13.91	17.44	-1.82	14.50
54	OS	40863	2	47.00	63.50	37.50	49.90	40863	16.11	17.89	-2.00	19.84
54	OS	41052	2	46.00	59.50	35.50	50.81	41052	13.86	14.70	-1.82	16.63
54	OS	41227	2	47.00	60.50	34.50	51.81	41227	16.23	18.56	-2.00	19.86
54	OS	41374	2	48.00	68.50	33.00	52.42	41374	17.54	19.84	-2.00	19.83
54	OS	41554	2	48.50	59.00	39.00	53.42	41549	17.54	18.27	-2.00	19.46
54	OS	41731	2	45.50	55.50	36.00	50.44	41731	15.06	18.53	-2.00	17.28
54	OS	41855	2	50.50	72.00	31.00	52.20	41855	13.18	16.93	-2.00	13.30
55	OD	40323	3	51.67	71.00	36.33	48.32	40323	30.09	31.50	25.99	32.01
55	OD	40501	3	51.00	65.67	38.00	48.58	40490	29.42	30.84	26.55	31.04
55	OD	40672	3	51.67	68.00	40.67	49.14	40672	29.66	31.19	25.75	31.30
55	OD	40854	3	50.33	64.67	39.33	48.24	40854	28.80	29.83	24.63	30.16
55	OD	41040	3	50.67	68.67	39.33	48.67	41040	29.44	30.09	24.80	31.27
55	OD	41222	3	49.33	64.33	38.33	47.15	41222	29.56	30.19	25.58	30.96
55	OD	41390	3	50.00	67.67	40.00	47.89	41390	28.12	29.04	23.53	28.83
55	OD	41575	2	49.00	64.00	43.00	45.96	41575	28.46	29.54	23.29	29.75
55	OD	41757	2	49.00	65.50	37.50	47.36	41757	28.04	29.17	24.07	29.20
55	OS	40323	1	42.00	45.00	49.00	37.72	40323	23.97	26.74	10.96	27.70
55	OS	40501	3	38.67	41.67	46.67	32.04	40490	23.94	26.04	10.83	27.61
55	OS	40672	3	37.00	41.33	45.67	31.44	40672	24.42	27.86	10.81	26.97
55	OS	40854	3	39.00	44.33	50.33	31.69	40854	22.60	25.45	2.89	25.91
55	OS	41040	3	37.67	40.00	47.33	31.30	41040	25.09	27.40	13.65	28.23
55	OS	41222	3	38.33	40.67	47.00	32.56	41222	23.13	25.96	11.79	26.17
55	OS	41390	3	40.00	42.33	48.33	34.74	41390	22.87	26.28	12.90	25.31
55	OS	41575	2	43.50	41.00	51.00	38.88	41575	22.85	26.04	10.95	25.25
55	OS	41757	2	42.00	43.00	45.50	38.61	41757	21.98	25.69	2.32	25.12
56	OD	40352	3	77.00	112.67	116.67	68.57	40352	31.88	33.18	30.91	34.05
56	OD	40534	3	75.67	110.00	119.67	64.19	40534	32.05	33.43	31.89	33.23
56	OD	40716	3	75.67	108.67	120.33	63.26	40716	31.72	32.53	30.92	33.07
56	OD	40905	3	75.00	108.67	122.00	61.37	40905	31.50	32.83	31.35	32.81
56	OD	41115	3	74.33	107.00	119.00	61.72	41115	31.17	32.24	30.67	32.66
56	OD	41295	3	75.67	111.00	123.00	60.91	41295	31.90	32.82	31.15	33.74
56	OD	41451	3	75.00	107.00	121.67	61.48	41451	31.67	32.61	30.48	32.91
56	OD	41626	2	74.00	108.50	121.00	58.63	41626	33.11	33.93	32.75	35.05
56	OD	41822	2	73.00	102.00	114.50	61.85	41822	31.49	32.25	30.57	32.90
56	OS	40352	3	79.67	101.33	112.00	77.23	40352	31.80	32.91	31.20	33.44
56	OS	40534	3	81.33	102.33	107.33	81.82	40534	31.53	32.22	31.50	33.11
56	OS	40716	3	80.00	104.67	106.67	79.07	40716	31.22	31.86	30.89	32.28
56	OS	40905	3	80.00	105.67	105.67	80.93	40905	31.30	32.24	30.16	32.40
56	OS	41115	3	81.00	106.33	105.67	80.69	41115	31.29	32.33	30.78	32.32
56	OS	41295	3	81.00	105.00	105.00	82.58	41295	33.19	33.46	32.17	34.20
56	OS	41451	2	81.00	104.50	106.00	80.55	41451	31.96	32.87	31.14	32.97
56	OS	41626	2	79.00	103.00	102.00	80.91	41626	32.37	33.39	32.41	34.57
56	OS	41822	2	78.50	103.50	103.50	75.52	41822	31.66	32.61	30.66	33.33
57	OD	40205	3	61.67	97.00	60.67	63.12	40205	29.49	31.33	27.61	30.99
57	OD	40387	2	59.50	101.00	56.00	58.47	40387	29.53	31.56	27.07	30.23
57	OD	40562	3	59.33	103.67	57.00	59.96	40562	28.97	30.42	26.17	30.29
57	OD	40723	3	54.33	85.33	52.33	57.20	40723	29.49	30.75	27.08	30.28
57	OD	40905	3	55.33	89.67	55.00	56.85	40905	28.75	31.07	26.43	29.48
57	OD	41087	3	57.67	97.00	57.33	58.49	41087	28.36	30.19	24.67	29.36
57	OD	41262	3	55.00	90.00	52.33	56.34	41262	28.18	29.99	24.98	28.86
57	OD	41430	3	53.33	86.67	52.33	53.75	41430	28.77	30.77	25.38	28.82
57	OD	41612	2	51.50	81.50	52.50	53.35	41612	30.61	31.79	27.53	31.21
57	OD	41808	2	53.50	87.50	49.50	55.50	41808	29.67	31.09	27.51	30.24
57	OD	42082	3	53.67	81.33	52.33	55.55	42082	28.58	30.29	25.52	28.90
58	OD	40206	2	41.50	41.50	57.50	40.71	40206	25.07	18.02	23.98	27.00
58	OD	40408	2	44.00	45.00	55.00	44.25	40408	26.28	20.24	26.28	27.34
58	OD	40646	2	42.00	47.50	55.50	39.52	40646	24.76	18.51	24.39	26.95
58	OD	40809	2	41.50	45.00	56.50	38.57	40809	25.37	17.95	25.11	26.83
58	OD	40954	2	41.00	45.00	55.00	36.99	40954	26.45	19.96	27.42	27.91
58	OD	41136	2	40.50	45.50	52.50	37.71	41136	26.62	20.81	27.42	28.86
58	OD	41332	1	39.00	44.00	54.00	34.60	41332	26.45	22.52	26.74	27.09
58	OD	41508	2	38.50	43.50	54.00	34.36	41508	26.77	21.34	27.17	28.40
58	OD	41696	2	40.00	45.50	54.00	37.38	41696	27.09	20.94	27.45	28.09
58	OD	41836	2	38.50	43.00	55.00	35.30	41836	27.17	21.15	27.92	27.74
59	OS	40249	3	75.00	70.67	129.67	75.64	40232	28.97	30.04	29.14	29.63
59	OS	40462	3	70.67	80.67	119.67	67.61	40459	28.69	29.20	29.24	29.88
59	OS	40627	3	72.33	85.00	122.67	67.80	40627	25.29	25.92	25.72	26.59
59	OS	40805	3	71.33	83.33	121.67	68.15	40805	29.35	29.54	30.28	30.50
59	OS	40980	3	71.67	83.00	120.33	68.56	40980	28.38	28.97	29.08	29.72
59	OS	41159	3	71.33	82.67	121.00	68.35	41159	27.82	27.64	28.88	29.06
59	OS	41302	3	71.00	81.33	120.33	69.04	41299	26.42	26.96	26.89	27.15
59	OS	41523	3	70.00	81.00	119.33	67.27	41523	30.16	30.83	30.04	31.09
59	OS	41691	3	69.33	84.00	117.33	65.27	41691	25.03	25.54	25.81	26.73
60	OD	40274	3	91.33	133.33	127.67	88.66	40274	31.30	32.81	30.97	32.52
60	OD	40449	3	92.33	128.00	126.33	92.32	40449	31.78	32.79	31.79	33.19
60	OD	40631	3	89.00	126.67	122.67	87.74	40631	30.92	32.22	30.40	32.13
60	OD	40802	3	89.67	126.67	124.67	87.98	40802	31.61	32.31	31.43	32.58
60	OD	41001	3	89.67	128.00	128.33	87.36	41001	31.73	32.77	31.50	33.26
60	OD	41253	3	86.00	125.67	122.00	82.62	41253	32.17	33.42	31.84	33.05
60	OD	41435	3	84.67	122.00	118.00	82.13	41435	30.65	31.39	30.88	32.04
60	OD	41624	2	80.50	116.00	119.50	73.46	41624	32.34	33.88	31.91	33.78
60	OD	41764	2	84.50	118.00	114.50	83.54	41764	31.73	32.92	31.56	33.42
60	OS	40274	3	90.67	104.33	120.67	93.96	40274	31.37	31.91	31.48	33.06
60	OS	40449	1	90.00	109.00	122.00	91.05	40449	31.27	31.99	31.17	32.07
60	OS	40631	3	88.33	105.33	121.00	89.86	40631	31.64	32.32	31.62	32.87
60	OS	40802	3	89.00	105.67	121.00	90.58	40802	31.06	32.25	30.71	32.25
60	OS	41001	3	88.00	104.00	120.67	89.65	41001	31.36	31.87	31.22	32.97
60	OS	41253	3	85.67	106.33	117.33	87.05	41253	31.92	32.70	31.05	33.02
60	OS	41435	3	85.00	105.67	116.67	85.55	41435	31.25	32.48	30.11	32.85
60	OS	41624	2	83.00	97.00	113.50	83.89	41624	32.83	33.40	32.88	34.27
60	OS	41764	2	85.00	105.50	117.50	83.98	41764	30.94	31.51	30.75	32.46
61	OS	40470	2	46.00	58.50	54.50	41.78	40470	22.30	22.45	4.13	25.36
61	OS	40641	3	51.00	54.33	50.33	54.85	40641	19.92	20.07	-0.25	24.04
61	OS	40827	2	53.00	54.00	52.50	58.74	40827	20.84	20.58	4.87	24.68
61	OS	40996	2	53.50	57.50	51.00	60.91	40996	20.26	20.07	-1.28	24.91
61	OS	41184	2	53.00	59.00	45.50	60.95	41184	20.42	19.43	-0.79	24.36
61	OS	41366	2	49.50	52.00	50.00	53.27	41366	21.81	20.07	0.87	24.66
61	OS	41534	2	51.50	57.00	50.50	57.14	41534	22.74	21.27	-0.60	27.04
61	OS	41702	2	50.50	55.00	50.50	53.06	41702	20.30	18.09	0.16	23.96
61	OS	42039	3	42.67	42.33	56.67	42.45	42039	21.79	21.45	-0.94	25.17
62	OD	40345	2	55.00	46.50	60.50	61.07	40345	23.27	13.65	23.22	26.66
62	OD	40527	3	55.67	57.67	82.33	52.43	40527	23.14	16.23	24.61	26.36
62	OD	40695	3	59.33	70.00	80.00	56.01	40695	23.92	15.71	25.91	26.99
62	OD	40842	3	55.00	64.67	78.00	50.52	40842	21.07	13.85	21.30	24.88
62	OD	41038	3	55.67	70.00	79.33	51.13	41038	23.87	11.82	24.17	26.82
62	OD	41220	3	54.00	67.67	77.00	48.15	41220	19.14	4.02	19.51	22.18
62	OD	41409	3	55.00	68.00	79.00	50.88	41409	22.67	10.86	24.36	25.59
62	OD	41591	2	54.50	71.00	72.50	50.20	41591	23.72	15.63	25.02	25.86
62	OD	41759	2	51.50	71.50	69.00	47.18	41759	23.71	13.69	24.83	26.72
62	OS	40345	3	64.67	68.33	77.00	70.38	40345	24.23	24.42	24.10	27.86
62	OS	40527	3	64.67	60.00	80.67	69.99	40527	25.05	25.41	24.27	28.36
62	OS	40695	3	63.67	61.33	81.67	66.62	40695	24.77	24.98	25.29	28.33
62	OS	40842	3	64.00	58.00	80.33	70.30	40842	24.17	24.73	24.73	27.89
62	OS	41038	3	64.33	55.67	84.00	69.58	41038	25.50	25.92	25.45	28.34
62	OS	41220	3	62.67	56.33	78.33	68.76	41220	24.59	24.78	24.59	28.15
62	OS	41409	3	62.67	56.33	78.33	69.72	41409	25.66	26.31	25.31	28.68
62	OS	41591	2	58.00	49.00	71.00	65.35	41591	25.02	24.34	25.60	28.49
62	OS	41759	2	60.50	54.00	76.50	66.10	41759	26.85	25.96	26.65	29.59
63	OS	40378	1	42.00	54.00	66.00	36.73	40371	19.55	17.10	5.35	23.72
63	OS	40553	2	40.00	52.50	64.50	34.63	40553	14.24	14.08	8.90	17.43
63	OS	40735	2	41.50	58.00	68.00	35.27	40735	19.74	19.36	11.74	24.03
63	OS	40924	2	38.50	53.00	53.50	34.58	40924	18.34	18.06	3.86	22.85
63	OS	41103	2	41.00	55.00	67.00	35.38	41103	14.56	13.86	3.09	17.73
63	OS	41285	2	39.00	50.50	38.00	40.35	41285	17.25	17.46	7.07	21.12
63	OS	41495	2	43.00	53.50	63.50	40.83	41495	19.53	17.21	15.65	23.66
63	OS	41677	2	41.00	50.50	61.00	39.32	41677	16.87	17.49	11.89	21.18
63	OS	41841	1	38.00	50.00	55.00	35.27	41841	20.91	21.75	10.89	23.96
63	OS	42075	3	38.33	46.33	53.33	34.33	42075	18.31	17.80	11.11	22.54
64	OD	40394	3	98.00	119.67	135.00	107.73	40394	30.00	30.97	30.15	31.74
64	OD	40569	3	99.00	116.67	135.67	111.23	40569	30.53	31.55	30.20	31.86
64	OD	40751	3	101.00	120.00	137.67	114.41	40751	30.79	31.44	30.99	32.31
64	OD	40933	3	97.33	128.33	135.67	104.76	40933	29.48	30.03	29.81	30.77
64	OD	41143	3	97.67	115.33	137.00	108.86	41143	30.50	31.45	30.30	31.62
64	OD	41332	3	96.67	128.00	138.67	103.69	41332	29.39	30.98	29.53	30.42
64	OD	41500	3	95.67	119.00	136.00	104.86	41500	30.92	31.87	31.15	32.76
64	OD	41668	2	99.00	114.00	136.00	112.32	41668	29.30	30.48	29.32	30.17
64	OD	41843	2	98.50	111.50	135.00	113.23	41843	30.43	32.13	29.83	32.06
64	OD	42068	3	86.33	107.67	124.00	91.87	42039	29.63	30.71	29.07	31.13
65	OD	40421	3	65.67	65.00	70.67	67.12	40415	25.39	25.90	25.14	28.25
65	OD	40687	3	65.00	66.00	67.33	67.67	40687	26.18	25.96	25.97	28.91
65	OD	40767	3	63.67	62.00	66.67	66.11	40767	26.16	25.66	25.99	28.35
65	OD	40981	3	65.00	66.33	69.33	67.09	40981	26.31	25.82	27.09	28.70
65	OD	41178	3	60.67	61.33	64.67	61.73	41178	25.26	25.83	24.86	27.61
65	OD	41359	3	59.00	61.33	64.67	60.02	41359	26.10	25.70	26.23	28.36
65	OD	41527	3	60.00	61.67	63.00	62.12	41527	26.88	27.73	27.02	29.23
65	OD	41696	2	60.00	59.50	60.50	63.14	41696	25.69	25.58	25.20	28.09
65	OD	41863	2	60.00	58.50	59.00	64.59	41863	26.45	26.56	26.14	28.89
65	OD	42030	3	60.00	53.00	63.67	63.82	42030	26.47	25.87	26.94	28.64
66	OD	40375	2	73.50	96.00	42.50	77.15	40375	23.55	26.84	16.00	25.65
66	OD	40550	3	67.33	92.00	43.33	67.80	40550	25.46	28.08	19.18	27.51
66	OD	40764	3	68.00	91.33	41.67	70.36	40764	24.10	26.70	18.95	26.03
66	OD	40956	3	69.67	95.00	45.00	71.48	40956	24.47	26.83	19.06	26.57
66	OD	41131	3	74.67	99.33	55.00	75.96	41131	26.74	29.46	21.05	28.53
66	OD	41327	3	72.00	95.67	50.33	72.53	41327	26.35	28.79	21.41	28.86
66	OD	41505	2	74.00	95.00	52.00	75.91	41505	27.77	30.91	20.53	30.07
66	OD	41694	2	72.00	91.00	46.50	74.53	41694	26.41	29.17	19.97	28.61
66	OD	41876	2	70.00	91.00	43.50	72.93	41876	26.17	28.68	20.19	28.42
67	OD	40267	3	78.33	113.00	105.33	68.56	40267	29.21	30.98	27.82	30.59
67	OD	40449	3	78.67	112.00	97.33	73.12	40449	30.19	32.15	28.64	31.54
67	OD	40624	3	79.67	115.00	99.33	73.41	40624	27.00	28.74	25.07	27.68
67	OD	40809	3	79.00	110.00	97.33	73.90	40809	28.35	29.73	26.76	29.33
67	OD	41037	3	79.00	114.00	95.33	74.08	41037	27.70	30.04	24.71	28.32
67	OD	41219	3	77.67	113.67	93.00	71.21	41219	28.07	29.41	25.90	29.42
67	OD	41394	3	76.67	113.67	92.33	69.33	41394	27.61	29.04	25.40	28.88
67	OD	41576	2	77.00	114.00	88.00	70.02	41576	25.42	27.54	22.76	26.92
67	OD	41744	3	77.67	114.67	86.00	74.10	41744	25.89	27.20	23.16	26.82
68	OS	40256	3	50.00	51.00	46.00	52.17	40256	25.90	26.98	22.93	27.28
68	OS	40431	3	49.67	55.67	46.00	52.56	40431	22.75	24.86	20.37	24.55
68	OS	40599	3	51.00	56.00	46.00	55.01	40599	25.21	26.70	24.22	26.44
68	OS	40784	3	51.67	55.00	50.67	55.72	40784	24.66	26.16	23.18	24.85
68	OS	40949	3	49.67	53.33	44.33	54.22	40949	24.24	25.80	22.78	25.53
68	OS	41131	3	50.33	55.00	45.00	54.53	41131	24.11	25.51	22.72	26.00
68	OS	41313	3	51.67	56.00	46.33	56.51	41313	23.94	24.87	21.72	24.93
68	OS	41481	3	50.67	54.33	45.67	55.07	41481	24.78	26.55	21.83	26.78
68	OS	41656	2	49.00	55.00	45.50	53.03	41656	25.31	26.08	23.41	26.52
69	OD	40119	2	86.50	124.50	121.00	80.20	40119	28.84	29.77	29.48	30.31
69	OD	40312	3	86.00	118.00	129.33	77.31	40312	30.11	30.83	29.90	31.26
69	OD	40466	2	87.50	110.50	130.00	81.77	40466	28.57	29.37	28.94	29.69
69	OD	40708	3	87.33	107.67	126.00	84.67	40708	29.84	30.20	30.38	30.72
69	OD	40861	3	87.33	111.33	125.67	83.15	40861	30.19	31.66	29.81	31.73
69	OD	41050	3	85.67	106.00	127.33	81.02	41050	28.73	29.22	29.00	29.41
69	OD	41232	3	87.00	111.67	127.67	82.75	41232	30.03	30.66	30.32	30.80
69	OD	41401	3	86.00	109.33	127.00	81.45	41401	30.14	31.31	29.91	30.78
69	OD	41583	2	85.50	107.00	129.00	80.72	41583	29.68	30.85	29.72	30.46
69	OD	41765	2	85.00	107.00	122.50	83.16	41765	29.37	30.00	29.64	30.77
69	OS	40119	1	90.00	150.00	116.00	83.06	40119	28.05	29.57	28.11	29.19
69	OS	40312	3	89.67	135.67	115.00	89.16	40312	29.54	30.70	28.40	29.72
69	OS	40466	3	89.67	132.67	115.00	90.44	40466	29.56	29.99	28.75	30.05
69	OS	40708	3	90.00	140.33	115.33	89.59	40708	29.89	30.98	29.78	30.70
69	OS	40861	3	89.33	132.67	115.00	91.22	40861	28.92	30.04	28.79	29.58
69	OS	41050	3	89.67	136.33	115.33	90.92	41050	29.38	30.55	29.32	30.17
69	OS	41232	3	91.33	135.33	114.33	94.44	41232	30.10	31.10	29.99	30.99
69	OS	41401	3	90.67	137.33	114.67	92.05	41401	29.26	29.90	29.80	29.19
69	OS	41583	3	90.67	135.67	113.33	92.53	41583	28.50	30.02	28.05	29.41
69	OS	41765	2	89.00	136.50	117.00	87.83	41765	29.94	31.19	29.98	30.65
70	OD	40281	3	57.67	87.33	42.00	59.31	40281	25.90	28.20	14.61	27.69
70	OD	40504	3	58.00	89.33	42.67	56.79	40504	26.50	28.99	15.14	28.59
70	OD	40669	3	59.33	89.67	40.67	57.30	40669	25.06	27.99	17.04	26.75
70	OD	40858	3	58.33	90.33	41.00	55.56	40858	26.67	28.81	17.84	28.40
70	OD	41082	3	58.00	88.67	39.00	55.99	41082	26.47	29.20	19.12	28.60
70	OD	41278	3	58.67	94.33	41.33	55.15	41278	27.69	29.70	20.34	29.56
70	OD	41449	3	56.33	86.00	40.33	53.76	41446	27.33	29.95	19.12	29.05
70	OD	41659	2	57.50	89.00	41.00	56.82	41659	28.35	30.90	20.68	30.22
70	OD	41820	2	54.50	84.00	38.00	54.90	41820	28.05	30.52	21.63	29.58
70	OD	42081	3	56.67	66.00	40.00	64.47	42081	26.22	28.56	15.26	27.65
70	OS	40281	2	64.50	106.50	50.00	64.65	40281	26.48	29.22	3.46	26.96
70	OS	40504	3	65.33	108.67	53.00	64.60	40504	26.26	28.98	1.90	25.98
70	OS	40669	3	65.67	109.33	53.00	64.37	40669	25.32	28.04	1.42	26.06
70	OS	40858	3	66.33	110.00	54.67	65.55	40858	26.20	28.97	0.83	26.33
70	OS	41082	3	65.33	109.33	55.00	64.07	41082	26.97	29.60	16.06	26.50
70	OS	41278	3	67.33	113.33	55.33	65.92	41278	27.50	30.29	15.17	27.66
70	OS	41449	3	65.67	108.00	56.33	64.21	41446	27.25	30.04	5.12	27.31
70	OS	41659	2	64.50	112.50	55.00	61.46	41659	27.58	30.32	17.90	27.53
70	OS	41820	2	62.50	108.50	49.50	60.69	41820	28.06	30.56	-0.47	27.78
70	OS	42081	3	63.00	86.67	48.33	68.88	42081	26.02	28.64	8.26	26.09
71	OD	40114	2	46.50	72.50	61.00	41.17	40114	28.54	30.00	26.92	28.67
71	OD	40289	3	44.33	74.00	48.67	40.89	40289	26.45	28.11	25.55	26.77
71	OD	40471	3	45.33	70.33	57.33	38.98	40471	24.16	25.97	23.22	24.61
71	OD	40625	3	43.33	71.67	55.67	36.91	40625	26.22	28.22	25.42	27.17
71	OD	40800	3	44.00	73.67	57.00	37.56	40800	24.93	26.82	23.50	27.48
71	OD	40975	3	42.67	70.00	55.67	37.25	40975	26.32	27.63	25.77	27.69
71	OD	41346	3	42.33	71.00	54.33	36.11	41346	26.28	28.87	24.61	28.00
71	OD	41528	2	43.00	70.50	52.00	36.00	41528	27.57	29.08	27.12	28.35
71	OD	41710	2	40.50	67.50	53.00	34.92	41710	24.51	25.84	23.89	24.35
71	OD	41892	3	42.00	70.33	53.00	34.99	41892	22.11	22.70	20.72	23.13
71	OD	42081	3	41.00	62.33	54.00	36.54	42081	22.96	23.82	20.20	23.16
71	OS	40114	1	54.00	65.00	83.00	45.76	40114	28.88	29.10	29.69	30.76
71	OS	40289	2	51.50	72.50	82.00	41.75	40289	26.60	27.16	27.56	28.53
71	OS	40471	2	55.00	74.00	78.50	48.88	40471	25.26	25.81	26.45	26.80
71	OS	40625	2	53.50	71.00	80.00	46.16	40625	23.35	22.82	24.56	25.36
71	OS	40800	2	54.50	73.00	79.00	46.69	40800	27.10	27.29	28.47	28.60
71	OS	40975	2	53.00	71.50	76.00	45.52	40975	27.73	28.91	28.24	28.82
71	OS	41346	2	52.50	70.00	75.00	47.38	41346	29.86	29.61	30.73	32.33
71	OS	41528	2	53.00	66.50	74.00	48.49	41528	30.29	31.42	30.85	32.15
71	OS	41710	2	51.00	71.50	71.50	43.96	41710	27.98	29.10	28.34	29.91
71	OS	41892	2	51.00	72.00	72.00	44.65	41892	27.25	27.94	29.18	28.69
72	OD	40252	3	76.00	113.33	90.33	64.99	40252	25.62	28.51	22.38	29.13
72	OD	40452	3	78.67	121.00	85.67	66.50	40452	23.61	26.86	18.85	27.10
72	OD	40620	3	75.33	113.67	83.33	64.08	40620	26.11	29.03	23.74	29.04
72	OD	40826	3	74.67	107.67	82.33	63.99	40826	25.63	28.85	23.00	28.30
72	OD	41008	3	74.33	115.33	83.33	62.02	41008	24.64	28.23	18.03	27.33
72	OD	41166	3	71.33	103.33	84.00	57.93	41166	28.11	30.04	26.86	29.75
72	OD	41348	3	72.33	107.00	81.33	60.46	41348	26.41	28.80	24.78	28.99
72	OD	41533	3	71.33	109.33	81.67	58.36	41533	25.36	27.91	19.35	28.44
72	OD	41701	2	73.00	112.50	82.00	61.03	41701	25.89	27.33	25.15	28.23
72	OD	41911	2	72.50	108.50	85.50	59.57	41911	25.35	27.63	23.76	28.03
72	OD	42072	3	73.00	115.33	89.33	61.31	42072	23.24	26.18	21.07	25.72
72	OS	40252	3	76.00	102.33	95.67	73.78	40252	25.41	26.41	26.91	29.38
72	OS	40452	2	77.00	106.00	118.00	60.46	40452	25.96	27.22	26.86	30.02
72	OS	40620	2	74.00	99.50	115.50	59.00	40620	25.06	26.62	25.61	28.61
72	OS	40826	2	73.00	101.00	108.00	59.00	40826	26.28	28.06	26.38	29.00
72	OS	41008	2	71.50	97.00	104.00	57.40	41008	23.71	25.30	23.07	25.63
72	OS	41166	3	72.00	99.00	105.33	58.33	41166	28.93	29.70	29.54	30.30
72	OS	41348	3	72.33	97.67	108.00	59.86	41348	26.47	27.80	26.97	29.20
72	OS	41701	2	69.50	97.50	106.00	54.01	41701	26.16	27.99	26.25	29.00
72	OS	41911	2	73.50	103.00	107.00	60.10	41911	25.67	27.34	26.74	28.76
72	OS	42072	3	73.00	105.67	108.00	61.52	42072	23.62	26.34	22.89	26.76
73	OD	40295	3	83.33	125.00	139.00	66.76	40295	31.25	32.00	31.58	32.98
73	OD	40471	3	86.00	133.33	135.33	71.77	40471	31.51	32.30	32.09	33.11
73	OD	40660	3	82.33	123.33	128.67	72.74	40660	31.16	32.15	31.22	32.74
73	OD	40835	3	83.67	127.00	134.00	70.62	40835	30.72	31.25	31.25	31.95
73	OD	41010	3	85.00	131.00	132.67	72.09	41010	30.62	30.93	30.71	31.58
73	OD	41199	3	82.67	126.33	134.00	68.58	41199	30.50	31.67	30.10	31.78
73	OD	41395	3	83.67	125.67	133.67	70.50	41395	30.53	31.36	30.12	31.68
73	OD	41577	3	82.67	124.33	131.67	69.68	41577	30.78	31.69	29.92	32.13
73	OD	41773	2	83.00	121.00	129.00	73.85	41773	29.62	30.39	29.83	31.27
73	OS	40295	1	78.00	112.00	117.00	70.24	40295	31.56	32.69	31.12	32.86
73	OS	40471	3	79.67	114.33	118.00	71.35	40471	31.04	31.72	31.15	32.39
73	OS	40660	3	78.33	112.67	115.33	69.95	40660	30.58	31.57	31.08	32.51
73	OS	40835	3	76.67	109.33	113.67	68.55	40835	30.14	31.11	29.99	30.93
73	OS	41010	3	78.67	112.33	113.33	72.12	41010	30.50	31.40	30.08	31.57
73	OS	41199	3	78.33	110.00	114.67	71.86	41199	29.94	31.05	29.06	30.80
73	OS	41395	3	78.67	112.00	114.00	71.94	41395	30.11	31.36	29.64	31.39
73	OS	41577	2	78.00	110.00	113.00	71.90	41577	29.82	30.98	28.99	30.86
73	OS	41773	3	77.33	114.00	113.67	68.19	41773	31.76	32.71	32.09	33.11
74	OD	40422	3	57.67	81.00	59.33	57.65	40422	26.20	27.44	24.79	28.09
74	OD	40597	3	57.00	83.33	57.67	55.85	40597	28.75	29.86	27.76	29.89
74	OD	40779	3	56.33	81.00	58.33	54.54	40779	28.78	29.37	27.33	29.52
74	OD	40968	3	55.00	81.33	52.00	53.87	40968	27.20	28.57	26.80	28.64
74	OD	41141	3	55.67	85.00	54.67	54.14	41141	27.63	29.42	25.38	28.29
74	OD	41359	3	54.00	82.67	56.00	51.83	41359	27.67	30.24	25.09	29.65
74	OD	41527	2	53.00	81.50	53.50	50.23	41527	28.59	30.32	25.58	29.88
74	OD	41716	3	51.33	77.67	48.33	51.20	41716	26.34	28.11	24.55	28.09
74	OD	41891	2	50.00	74.50	46.50	50.73	41891	25.33	27.16	24.39	26.74
75	OD	40120	3	80.67	115.67	131.67	70.46	40105	30.60	31.69	30.32	31.68
75	OD	40352	3	81.00	118.00	131.00	71.22	40352	30.36	31.90	29.79	31.52
75	OD	40737	2	81.00	116.50	134.00	70.73	40738	30.65	31.18	30.81	31.23
75	OD	40928	3	78.67	118.33	127.67	67.88	40928	31.06	32.35	30.84	31.80
75	OD	41114	3	77.00	116.00	129.33	64.70	41113	28.87	30.06	29.27	29.45
75	OD	41296	3	90.67	133.67	139.67	78.18	41296	29.57	30.67	29.81	30.61
75	OD	41541	3	80.00	115.67	130.67	69.81	41546	28.85	30.42	28.38	30.06
75	OD	41674	3	81.33	120.33	130.00	71.92	41674	30.81	31.90	31.05	31.95
75	OD	41877	2	79.50	115.00	133.00	67.54	41905	28.40	29.68	28.30	29.81
75	OD	42325	3	75.00	104.67	123.67	68.46	42313	28.77	29.21	29.27	29.96
75	OS	40120	3	67.67	114.33	59.33	63.53	40105	29.40	30.48	28.93	30.22
75	OS	40352	3	63.67	106.33	54.00	62.26	40352	30.38	31.56	29.95	31.19
75	OS	40737	3	68.00	121.67	55.67	67.38	40738	29.70	31.32	28.52	30.34
75	OS	40928	3	65.00	113.33	55.00	64.66	40928	29.47	30.73	28.70	29.96
75	OS	41114	3	66.00	120.67	56.00	65.24	41113	29.01	30.28	27.81	29.38
75	OS	41296	3	65.33	117.00	55.00	64.66	41296	30.31	31.33	29.80	31.33
75	OS	41541	1	63.00	111.00	54.00	61.76	41546	28.80	30.78	27.46	29.26
75	OS	41674	3	64.33	115.00	54.33	62.86	41674	28.98	30.01	28.62	29.03
75	OS	41877	2	65.00	117.50	53.50	63.99	41905	27.46	28.95	27.22	28.80
75	OS	42325	3	70.00	114.67	67.00	68.00	42313	27.32	29.13	26.01	28.24
76	OD	40282	3	101.00	152.00	123.00	101.69	40297	31.44	31.57	31.78	32.17
76	OD	40660	3	98.67	162.67	142.67	89.40	40662	29.16	29.59	29.31	30.20
76	OD	40842	3	97.67	154.33	142.67	88.56	40842	31.68	32.21	31.73	32.86
76	OD	41302	3	95.00	155.33	142.33	85.25	41302	27.72	28.77	26.94	28.93
76	OD	41408	3	96.67	154.33	142.67	87.72	41416	30.59	31.64	30.63	31.24
76	OD	41772	3	96.33	154.33	139.00	88.57	41774	29.45	29.83	29.75	30.46
76	OD	42143	3	95.67	144.00	138.33	89.28	42145	27.84	28.55	28.04	29.13
76	OD	42324	3	91.67	131.00	137.67	86.03	42324	30.25	31.10	30.20	31.33
76	OD	42500	3	92.33	131.67	135.67	88.74	42501	28.62	30.01	28.21	29.39
76	OD	42790	3	90.33	130.33	135.00	85.09	42790	29.50	30.45	29.00	30.05
76	OS	40282	3	98.00	144.00	147.00	87.01	40297	30.67	31.25	30.21	31.80
76	OS	40660	3	101.00	150.00	121.00	97.95	40662	28.68	29.28	28.21	30.27
76	OS	40842	3	99.67	148.00	118.00	98.40	40842	30.37	30.91	30.38	31.36
76	OS	41302	3	100.67	150.33	119.67	98.87	41302	26.92	27.18	25.67	27.87
76	OS	41408	1	99.00	146.00	113.00	98.87	41416	28.74	29.97	27.96	30.14
76	OS	41772	3	99.00	148.33	117.67	97.98	41774	27.81	29.10	26.04	29.06
76	OS	42143	3	99.33	141.67	128.33	97.11	42145	26.90	27.31	26.76	27.95
76	OS	42324	3	93.67	136.00	136.67	84.86	42324	28.84	30.16	28.00	30.29
76	OS	42790	3	93.00	139.33	138.00	83.20	42790	29.37	30.68	28.40	30.03
77	OD	39955	3	78.00	64.00	122.00	76.27	39955	27.19	27.00	28.40	28.91
77	OD	40134	2	77.00	62.00	119.50	74.10	40140	29.00	28.82	30.33	31.20
77	OD	40310	3	73.67	61.67	117.67	69.76	40310	29.26	28.62	31.28	31.10
77	OD	40485	3	75.67	62.67	118.00	73.23	40484	28.60	28.44	29.98	30.75
77	OD	40695	3	73.67	60.33	120.67	69.78	40695	27.82	27.35	29.22	29.49
77	OD	40877	3	73.33	59.00	119.67	70.07	40868	29.50	28.89	30.52	31.01
77	OD	41015	3	71.33	57.00	119.33	66.91	41015	28.08	27.58	29.76	30.40
77	OD	41234	3	73.33	59.67	122.00	68.25	41239	28.13	26.47	29.54	30.01
77	OD	41417	3	74.67	62.33	121.00	71.23	41417	27.35	26.36	28.71	29.64
77	OD	41500	3	76.67	63.33	124.67	72.90	41500	27.39	26.76	29.09	29.25
77	OD	41583	3	75.33	61.67	121.33	72.63	41591	26.21	25.22	27.82	28.45
77	OD	41746	3	81.67	70.33	125.33	78.48	41746	26.66	26.65	27.36	28.71
77	OD	41841	2	76.00	62.50	121.50	72.92	41841	27.42	27.46	28.72	29.42
77	OD	42177	3	68.33	71.00	112.67	61.80	42177	26.73	26.48	28.12	28.99
77	OS	39955	3	86.00	120.00	129.00	77.03	39955	30.07	31.34	29.32	30.87
77	OS	40134	2	84.00	119.00	116.50	74.23	40140	30.32	30.92	29.98	31.21
77	OS	40310	2	86.50	119.50	124.50	76.05	40310	30.86	31.49	30.46	31.65
77	OS	40485	3	84.67	118.67	123.67	74.95	40484	29.90	30.93	29.89	31.00
77	OS	40695	3	84.00	116.00	123.33	75.45	40695	29.92	31.03	28.96	30.65
77	OS	40877	3	83.00	116.67	120.00	74.47	40868	30.87	31.53	30.47	31.66
77	OS	41015	3	84.33	116.67	124.33	76.03	41015	29.90	31.12	28.35	30.75
77	OS	41234	3	86.67	120.00	119.00	80.56	41239	29.01	30.17	27.59	29.63
77	OS	41417	3	86.33	122.00	122.33	77.86	41417	28.73	30.27	27.23	29.48
77	OS	41500	3	87.00	120.67	125.33	79.25	41500	27.75	29.20	26.35	28.78
77	OS	41583	3	83.67	116.33	117.33	76.11	41591	27.98	29.63	26.64	28.74
77	OS	42177	3	82.00	108.00	116.67	74.95	42177	26.73	28.32	25.12	28.59
78	OD	40052	3	63.33	62.33	78.67	65.27	40052	21.30	19.16	23.38	22.17
78	OD	40934	3	48.33	51.67	62.33	52.46	40934	25.43	22.08	27.36	25.45
78	OD	41100	3	50.00	52.67	75.00	53.58	41078	23.84	20.45	26.59	24.43
78	OD	41179	3	49.67	52.67	66.33	54.25	41179	24.49	20.69	26.53	24.60
78	OD	41262	3	50.00	53.67	71.67	53.82	41262	24.07	21.35	26.46	25.15
78	OD	41436	3	49.33	52.00	69.67	54.29	41456	23.61	21.58	25.26	24.38
78	OD	41576	2	48.50	51.50	66.00	52.62	41576	21.90	19.81	23.84	22.33
78	OD	41723	2	48.50	53.00	64.00	52.31	41723	21.89	19.95	23.65	23.29
78	OD	42201	1	49.00	52.00	69.00	53.94	42184	22.81	18.78	25.19	22.37
78	OD	42376	3	50.33	50.33	73.67	52.95	42376	22.65	16.62	24.80	23.03
79	OD	40358	3	110.00	113.00	163.00	106.54	40381	26.30	28.12	26.08	28.33
79	OD	40771	3	108.00	116.00	166.33	100.51	40770	26.55	27.21	26.65	28.45
79	OD	41044	3	105.67	113.00	163.00	96.93	41054	25.76	27.07	26.07	27.54
79	OD	41131	3	106.67	112.67	162.67	98.52	41131	23.91	25.29	24.54	26.28
79	OD	41218	3	107.00	112.67	162.33	100.08	41218	24.57	25.68	25.24	26.91
79	OD	41316	3	108.00	114.67	167.00	99.94	41316	24.33	25.35	24.71	26.56
79	OD	41535	2	109.00	114.00	169.00	101.43	41509	24.02	25.30	24.66	25.97
79	OD	41612	3	108.00	112.33	165.33	100.47	41612	22.82	23.93	22.95	25.63
79	OD	41701	1	108.00	114.00	166.00	99.92	41701	23.73	24.90	24.88	25.98
79	OD	41806	3	107.33	112.00	164.33	99.94	41806	24.06	25.29	25.03	26.74
80	OD	40394	1	68.00	68.00	92.00	62.83	40399	28.03	28.80	27.62	29.90
80	OD	40606	2	68.00	67.50	98.50	60.75	40606	29.98	30.80	29.68	31.34
80	OD	40840	2	63.00	59.50	86.50	57.58	40840	28.02	28.81	27.24	30.07
80	OD	41128	3	73.33	70.67	89.33	71.05	41128	26.28	26.53	26.75	29.00
80	OD	41310	3	64.00	52.00	84.00	62.06	41310	28.08	28.04	28.13	30.41
80	OD	41400	3	64.67	53.33	88.00	62.64	41400	27.09	27.38	27.16	29.36
80	OD	41498	3	65.00	56.00	87.00	63.09	41498	27.05	26.77	27.35	29.73
80	OD	41584	3	63.67	53.00	82.33	62.93	41584	27.23	26.75	27.24	29.59
80	OD	41682	3	62.00	51.33	84.33	59.61	41694	26.76	26.97	27.33	29.18
80	OD	41779	3	62.67	53.67	80.67	61.96	41779	26.76	26.91	26.94	29.55
80	OD	41877	3	60.33	49.00	83.00	57.66	41877	27.25	26.89	27.48	30.23
80	OD	41961	3	60.33	50.00	83.67	58.14	41961	26.41	26.60	25.68	29.39
80	OD	42179	2	62.00	48.50	84.00	61.60	42153	25.01	23.94	25.35	27.92
80	OD	42346	3	60.00	52.67	72.00	59.88	42346	26.85	24.70	27.81	29.29
80	OS	40135	3	85.67	158.33	95.67	63.92	40135	29.95	30.54	29.30	30.25
80	OS	40394	2	87.00	163.50	92.50	64.07	40399	28.54	29.95	27.61	30.03
80	OS	40606	3	85.33	162.67	84.00	65.93	40606	30.34	31.59	29.23	31.24
80	OS	40840	3	87.00	173.00	86.33	64.54	40840	30.56	31.95	29.26	31.76
80	OS	41128	3	83.33	155.00	89.33	64.43	41128	28.49	29.62	27.71	29.70
80	OS	41310	2	81.50	150.00	83.00	63.46	41310	29.28	30.07	28.71	30.13
80	OS	41400	3	81.67	154.00	85.67	62.84	41400	29.72	30.34	28.90	31.14
80	OS	41498	2	85.50	155.50	93.00	66.45	41498	29.60	30.75	28.87	30.69
80	OS	41584	3	82.00	147.33	86.33	63.57	41584	29.74	30.67	29.01	30.18
80	OS	41682	3	83.33	153.33	89.00	65.84	41694	28.80	30.59	26.33	29.31
80	OS	41779	3	83.67	154.00	88.33	65.00	41779	29.98	31.04	28.69	30.92
80	OS	41877	3	82.67	151.00	86.33	64.97	41877	28.85	29.50	28.33	29.98
80	OS	41961	3	82.00	149.33	88.00	63.17	41961	29.36	29.65	28.86	30.43
80	OS	42179	3	84.67	162.00	89.00	65.28	42153	29.60	30.92	28.62	30.68
80	OS	42346	3	83.33	130.00	90.67	73.10	42346	29.70	31.45	28.44	30.73
80	OS	42794	3	83.00	129.67	90.33	73.11	42821	29.38	30.27	28.87	29.82
81	OD	40588	1	83.00	125.00	48.00	83.77	40588	26.91	29.77	-1.16	26.71
81	OD	40771	1	79.00	120.00	45.00	79.63	40785	25.40	28.69	-0.91	25.75
81	OD	41025	1	80.00	109.00	55.00	81.77	41025	24.07	27.17	2.40	24.75
81	OD	41220	1	80.00	118.00	42.00	76.05	41239	24.99	28.03	0.37	25.68
81	OD	41331	1	83.00	129.00	52.00	82.95	41331	25.98	28.99	4.87	26.70
81	OD	41428	2	82.50	131.00	49.50	81.82	41428	24.79	27.39	8.43	24.13
81	OD	41512	2	78.00	119.00	49.00	77.02	41512	26.20	29.23	7.84	26.34
81	OD	41625	2	78.00	119.00	45.50	79.48	41611	25.10	28.26	3.19	25.75
81	OD	41731	2	78.50	121.00	50.50	78.66	41731	25.31	29.05	0.27	25.12
81	OD	41830	1	80.00	122.00	52.00	78.25	41830	24.94	28.40	1.15	24.94
81	OD	41934	3	74.67	107.00	47.67	75.12	41934	24.99	28.13	-0.91	24.99
81	OD	42066	1	86.00	133.00	56.00	85.97	42086	24.67	27.54	6.38	24.11
81	OD	42674	3	72.00	94.33	36.67	76.87	42674	25.48	28.57	0.27	24.82
81	OS	40588	1	90.00	127.00	69.00	96.99	40588	29.96	31.42	28.88	30.90
81	OS	40771	3	95.00	128.33	81.33	101.50	40785	30.36	31.99	29.38	31.04
81	OS	41025	3	92.33	130.00	71.33	98.47	41025	30.02	31.39	29.26	30.98
81	OS	41220	3	90.33	129.33	71.00	95.10	41239	29.71	31.66	28.07	30.74
81	OS	41331	3	89.00	127.00	64.67	94.81	41331	30.34	31.44	29.86	31.48
81	OS	41428	3	87.00	128.00	61.00	92.41	41428	29.49	29.95	28.98	30.93
81	OS	41512	3	86.33	123.67	59.33	92.97	41512	30.83	32.95	29.36	31.97
81	OS	41625	3	85.00	118.00	59.00	91.57	41611	29.81	31.21	29.12	30.80
81	OS	41731	3	84.33	122.67	60.00	89.47	41731	29.57	31.43	28.21	31.00
81	OS	41830	3	85.00	125.00	56.00	90.11	41830	30.48	31.81	29.65	31.91
81	OS	41934	3	86.67	125.67	55.33	94.76	41934	30.29	31.67	29.73	31.61
81	OS	42066	3	84.33	122.00	58.33	89.51	42086	30.32	31.72	29.95	31.69
81	OS	42674	3	81.00	113.33	62.33	84.89	42674	29.63	30.80	29.33	30.66
82	OD	40211	3	98.00	132.67	144.33	87.40	40211	31.77	32.42	32.18	32.88
82	OD	40380	3	98.67	135.33	144.67	88.63	40380	31.88	32.55	31.76	32.91
82	OD	40555	2	98.00	138.00	152.00	82.99	40585	30.78	31.49	31.26	31.94
82	OD	40766	3	94.67	136.67	146.67	77.56	40766	32.01	32.77	32.39	33.10
82	OD	40975	3	97.00	133.00	151.33	80.28	40973	30.92	32.21	30.94	32.09
82	OD	41199	3	95.67	128.67	151.67	78.07	41199	31.61	32.50	31.79	32.35
82	OD	41353	3	100.00	143.00	156.67	81.50	41374	30.68	31.93	30.69	31.40
82	OD	41575	3	97.67	136.67	156.00	79.40	41575	31.27	32.27	30.97	32.01
82	OD	41710	3	99.00	142.33	154.00	81.25	41708	31.01	32.53	31.02	31.87
82	OS	40211	3	93.67	131.67	154.00	76.49	40211	31.11	31.52	30.96	32.40
82	OS	40380	3	92.00	129.67	150.00	74.88	40380	31.39	31.83	30.80	32.62
82	OS	40555	3	93.33	133.33	141.00	80.28	40585	30.12	30.96	30.19	31.50
82	OS	40766	3	97.33	133.00	130.00	97.15	40766	31.04	31.82	30.93	32.17
82	OS	40975	3	97.67	132.33	129.67	97.27	40973	29.91	30.53	30.41	31.34
82	OS	41199	3	96.67	125.67	131.00	95.43	41199	31.46	32.80	31.52	32.59
82	OS	41353	3	98.00	135.67	129.00	97.83	41374	31.02	32.35	30.47	32.04
82	OS	41575	3	97.67	130.67	132.33	96.75	41575	30.53	30.94	30.56	31.85
82	OS	41710	3	98.33	136.00	128.67	98.36	41708	30.55	32.06	30.32	31.90
83	OD	39885	3	68.33	108.33	54.33	64.23	39885	26.65	28.17	20.58	28.13
83	OD	40239	3	60.67	89.67	40.33	56.90	40234	28.29	29.70	23.29	29.49
83	OD	40494	2	62.00	88.50	48.00	59.48	40494	27.65	29.70	21.68	29.19
83	OD	40589	2	60.00	89.50	43.00	56.91	40584	27.73	29.33	20.75	28.52
83	OD	40820	3	63.00	91.00	50.67	60.11	40798	27.86	29.80	19.36	29.13
83	OD	40988	3	61.33	90.33	44.67	58.95	40988	27.85	29.33	18.76	29.02
83	OD	41192	3	61.33	91.67	44.67	58.24	41166	28.85	30.40	21.68	30.42
83	OD	41528	3	62.00	88.67	47.00	59.42	41536	26.84	28.76	16.81	28.21
83	OD	41694	3	61.33	92.00	43.67	58.21	41694	26.75	28.99	20.01	28.42
83	OD	41920	3	70.00	102.67	50.67	68.74	41918	26.97	28.92	20.29	28.31
83	OD	42101	2	66.00	98.50	52.00	63.02	42101	27.14	28.96	21.27	28.55
83	OD	42291	3	70.00	102.67	51.33	69.41	42306	24.68	26.78	15.06	25.53
84	OD	39967	3	63.00	90.00	60.00	58.91	39973	26.25	26.69	26.05	27.66
84	OD	40140	2	64.00	95.50	59.00	61.19	40140	25.55	26.87	24.18	26.64
84	OD	40294	3	65.00	97.00	58.67	61.71	40273	26.57	28.07	24.74	27.69
84	OD	40500	3	64.00	96.67	58.00	61.45	40500	27.13	28.57	26.63	28.23
84	OD	41143	3	61.00	91.00	58.33	56.36	41164	25.97	27.10	24.53	27.80
84	OD	41345	3	61.00	92.67	55.67	57.23	41345	26.51	27.30	26.67	28.37
84	OD	41451	2	61.00	91.50	56.50	56.39	41451	25.41	26.63	23.86	27.55
84	OD	41555	3	59.67	87.00	54.67	56.44	41540	25.36	27.47	23.97	26.97
84	OD	41670	3	60.00	87.00	56.00	56.12	41670	24.63	26.14	22.98	26.10
84	OD	41751	2	60.50	91.50	55.50	56.60	41751	25.04	26.19	23.34	26.87
84	OD	41870	3	60.00	88.67	55.33	56.46	41856	24.43	26.65	23.09	26.43
84	OD	42086	3	59.00	91.00	52.33	55.55	42086	24.48	25.71	22.49	26.25
84	OS	39967	3	88.33	115.33	134.33	78.48	39973	25.62	27.03	25.06	26.55
84	OS	40140	3	80.33	107.33	122.33	70.72	40140	24.95	25.90	24.82	26.35
84	OS	40500	2	76.50	102.00	113.00	68.00	40500	25.99	26.36	26.30	26.99
84	OS	41143	3	71.67	97.00	98.67	67.14	41164	27.46	28.29	27.28	28.45
84	OS	41345	3	69.67	96.00	89.33	65.93	41345	26.05	26.63	26.49	27.43
84	OS	41451	2	69.50	96.50	86.50	66.22	41451	26.55	27.17	26.40	27.27
84	OS	41555	2	69.00	95.50	82.00	66.02	41540	26.35	26.43	26.45	27.93
84	OS	41670	3	67.33	93.67	84.00	62.79	41670	25.17	26.40	25.39	26.76
84	OS	41870	2	67.00	91.50	76.50	65.56	41856	26.09	26.83	25.79	27.74
84	OS	42086	3	66.67	83.67	77.67	66.67	42086	25.80	26.38	25.60	27.60
85	OD	39993	3	87.67	124.00	134.00	71.86	40021	31.63	31.74	32.12	32.56
85	OD	40252	3	84.33	120.67	130.33	69.85	40275	33.18	33.97	32.85	33.80
85	OD	40471	3	82.67	123.67	128.00	66.58	40471	33.00	33.44	32.57	33.81
85	OD	40641	3	83.00	121.00	127.67	65.11	40639	33.57	34.03	33.36	34.48
85	OD	40885	3	82.33	123.67	121.00	66.59	40885	33.08	34.19	31.95	33.79
85	OD	41396	3	81.67	122.33	123.67	64.64	41396	32.22	32.62	31.35	33.18
85	OD	41516	2	80.50	122.50	120.50	63.81	41516	32.87	33.07	32.50	33.60
85	OD	41586	3	82.00	124.00	122.33	66.25	41586	32.93	33.26	32.37	33.47
85	OD	41719	3	83.33	125.33	127.00	64.89	41719	31.76	32.63	31.44	32.96
85	OD	41806	3	86.00	126.67	132.00	68.59	41806	31.66	32.17	31.06	32.72
85	OD	41957	2	80.50	122.00	127.00	61.90	41957	31.34	32.05	30.94	32.06
85	OD	42079	2	83.00	121.00	131.00	64.56	42059	32.24	32.75	32.40	33.50
85	OD	42347	3	78.00	122.33	117.00	61.65	42347	30.05	30.34	30.15	30.30
85	OS	39993	3	75.00	105.00	105.00	63.10	40021	31.13	32.25	30.45	32.32
85	OS	40252	2	74.00	110.00	103.00	61.52	40275	32.11	32.84	31.56	32.99
85	OS	40471	3	73.67	107.00	106.00	60.45	40471	31.63	31.83	31.81	32.84
85	OS	40641	3	74.67	113.00	103.00	63.89	40639	31.68	32.52	31.54	32.75
85	OS	40885	3	74.33	113.67	102.33	63.29	40885	32.70	33.04	32.64	33.54
85	OS	41396	3	76.00	115.00	106.00	64.59	41396	31.48	32.03	30.05	32.45
85	OS	41516	2	78.00	119.50	107.00	66.05	41516	30.79	31.62	30.58	32.48
85	OS	41586	3	77.33	118.67	110.00	63.77	41586	30.55	31.26	29.71	31.73
85	OS	41719	3	77.00	109.33	110.67	64.48	41719	29.08	29.54	28.26	30.84
85	OS	41806	3	78.33	119.00	108.00	67.52	41806	30.19	31.57	29.20	31.31
85	OS	41957	2	68.50	101.00	99.00	57.90	41957	29.64	30.13	29.49	30.78
85	OS	42079	2	71.50	102.50	103.50	59.22	42059	31.27	31.79	31.05	32.50
85	OS	42347	3	63.33	91.67	89.33	52.23	42347	28.98	29.66	28.80	30.42
86	OD	40078	3	78.00	101.67	123.67	68.79	40078	29.11	29.61	28.98	30.28
86	OD	40233	3	78.67	100.33	121.67	70.64	40233	29.92	30.58	30.04	30.98
86	OD	40492	1	80.00	102.00	127.00	72.22	40491	29.30	30.11	29.10	30.09
86	OD	40707	3	77.67	106.67	124.33	66.41	40707	28.87	29.08	29.11	30.00
86	OD	40918	3	76.67	106.00	118.33	66.40	40917	29.25	30.30	29.06	30.56
86	OD	41092	3	74.67	100.67	120.00	64.25	41092	28.44	29.13	28.52	30.02
86	OD	41317	3	75.00	98.33	119.33	65.25	41317	28.90	29.82	28.94	30.21
86	OD	41484	3	77.00	105.00	118.67	66.40	41484	27.31	28.53	27.60	28.26
86	OD	41710	3	77.00	105.00	120.33	66.90	41709	28.31	29.37	28.47	29.16
86	OS	40078	3	81.67	102.33	127.00	75.01	40078	26.08	26.82	26.24	27.65
86	OS	40233	2	79.50	97.00	126.00	74.04	40233	27.84	28.13	27.89	29.47
86	OS	40492	3	78.67	100.33	123.33	72.64	40491	27.09	28.07	26.39	28.16
86	OS	40707	3	80.67	96.00	125.67	77.86	40707	27.47	28.41	27.75	29.10
86	OS	40918	3	77.67	94.67	121.00	72.94	40917	27.30	28.15	27.43	29.15
86	OS	41092	3	79.33	95.33	123.67	76.11	41092	26.34	26.91	26.02	27.99
86	OS	41317	3	77.00	97.00	117.33	73.19	41317	26.85	27.96	25.95	28.20
86	OS	41484	3	78.33	96.00	119.67	75.67	41484	25.27	26.48	24.52	26.89
86	OS	41710	3	78.67	94.33	121.33	75.61	41709	25.96	26.59	26.32	27.89
87	OD	39792	3	74.67	87.67	63.67	82.76	39792	26.99	28.33	22.81	27.92
87	OD	40277	3	69.67	87.33	53.67	77.25	40284	28.29	29.37	25.08	29.45
87	OD	40667	3	68.33	84.67	53.00	75.11	40667	28.16	30.28	22.93	29.90
87	OD	40826	3	66.67	85.67	47.67	73.61	40826	28.52	30.50	23.52	29.46
87	OD	41040	3	73.33	90.00	62.33	81.13	41040	29.08	30.42	25.57	29.58
87	OD	41313	3	74.00	87.67	63.00	81.92	41326	27.62	29.25	24.45	28.64
87	OD	41563	3	74.00	90.33	62.33	80.71	41563	28.14	29.35	26.01	29.62
87	OD	41782	3	78.00	94.67	62.33	88.20	41779	26.42	28.55	22.26	27.01
87	OD	42255	3	73.33	74.00	55.67	89.20	42255	27.60	29.78	23.98	29.52
88	OD	40192	2	68.50	98.00	105.00	55.03	40192	25.76	27.46	24.64	26.56
88	OD	40400	2	64.00	95.50	102.00	49.38	40403	26.78	27.97	26.50	27.77
88	OD	40868	2	63.00	96.00	98.50	49.09	40868	26.04	27.21	26.05	27.22
88	OD	41226	2	62.50	97.00	101.50	46.38	41226	25.48	26.88	25.57	26.62
88	OD	41383	2	61.50	93.50	96.00	49.19	41383	25.47	27.06	24.34	26.38
88	OD	41444	2	63.50	100.50	100.50	49.55	41444	24.43	25.49	24.28	25.38
88	OD	41508	2	68.00	100.00	94.50	59.76	41508	25.14	26.36	24.77	26.20
88	OD	41582	3	63.33	89.00	98.00	52.55	41582	25.27	26.42	25.31	26.55
88	OD	41675	2	63.50	97.00	95.00	51.41	41675	24.29	25.89	24.05	25.38
88	OD	41767	2	71.00	104.50	97.00	62.73	41767	24.17	25.48	23.79	24.90
88	OD	42199	3	64.67	99.33	90.00	54.69	42199	23.05	24.51	22.55	23.13
88	OD	42452	3	59.67	94.00	77.00	51.33	42426	21.44	23.85	20.71	22.09
88	OD	42676	3	60.33	93.33	78.00	53.06	42695	19.99	22.70	18.59	20.23
89	OS	40381	2	103.00	136.00	132.50	107.99	40381	29.57	30.91	29.41	31.04
89	OS	40716	1	106.00	129.00	132.00	115.08	40715	28.40	29.42	27.95	29.22
89	OS	40935	3	103.33	135.00	115.33	115.48	40935	29.40	30.24	29.84	30.61
89	OS	41129	3	99.67	127.00	113.67	111.07	41127	28.32	29.22	27.86	29.90
89	OS	41256	3	101.33	123.33	115.33	114.40	41256	29.73	30.35	29.76	30.43
89	OS	41330	1	100.00	131.00	119.00	108.35	41330	28.37	29.63	26.52	29.63
89	OS	41417	2	105.50	135.00	119.00	117.37	41417	29.38	30.00	29.37	30.43
89	OS	41492	3	101.67	131.33	112.00	114.00	41492	27.91	28.59	27.91	29.59
89	OS	41592	3	100.00	131.67	116.67	108.65	41592	28.57	29.16	28.63	30.17
90	OS	39926	3	78.33	96.00	126.00	70.76	39926	29.18	29.93	29.51	30.25
90	OS	40086	3	77.67	93.00	125.00	71.48	40086	31.78	32.10	32.91	32.63
90	OS	40372	3	77.33	90.67	124.33	71.55	40375	30.39	30.06	31.71	31.36
90	OS	40891	3	72.00	75.00	121.33	68.49	40891	30.78	31.06	31.54	32.12
90	OS	41066	3	72.00	71.67	120.00	69.81	41065	30.51	30.25	31.33	31.32
90	OS	41128	3	73.00	68.00	119.00	72.55	41128	30.15	30.47	31.24	31.83
90	OS	41227	3	72.00	75.00	116.00	68.51	41227	30.23	30.12	31.18	31.79
90	OS	41327	3	71.00	67.00	118.33	69.48	41327	30.37	30.45	31.46	31.94
90	OS	41555	3	72.00	67.00	120.67	70.60	41555	30.88	30.69	32.42	32.36
90	OS	41653	3	74.00	74.67	122.00	71.89	41653	30.26	29.95	31.35	31.50
90	OS	41744	3	74.33	72.33	121.00	72.77	41744	29.98	29.80	31.01	31.48
90	OS	41809	3	75.00	69.33	120.67	74.06	41807	30.75	30.13	31.90	32.26
90	OS	42509	3	78.33	67.00	129.33	72.27	42509	29.90	29.36	31.49	32.17
91	OD	40281	3	67.00	110.00	54.00	61.59	40274	28.36	30.15	25.98	30.30
91	OD	40701	3	65.00	103.67	53.00	59.58	40694	28.46	30.69	25.64	30.31
91	OD	40932	3	64.33	108.33	48.33	58.73	40932	28.49	30.62	25.30	30.17
91	OD	41206	3	63.00	105.00	48.00	57.13	41205	27.74	29.96	24.75	29.67
91	OD	41297	3	64.33	107.00	49.67	59.19	41297	26.33	28.33	24.17	28.46
91	OD	41367	2	65.00	107.00	54.00	59.61	41367	27.79	29.63	25.35	29.48
91	OD	41451	3	64.33	106.33	53.00	58.85	41451	26.81	28.69	23.27	28.32
91	OD	41647	3	65.00	107.00	52.67	58.95	41647	25.80	27.76	23.53	27.95
91	OD	41773	3	64.67	106.67	51.00	59.95	41773	24.37	26.06	22.04	25.79
91	OD	42276	3	60.00	103.00	49.33	53.24	42303	26.14	28.58	23.67	28.22
91	OS	40281	3	79.33	108.67	105.00	75.02	40274	29.51	30.35	29.68	30.78
91	OS	40701	3	77.67	104.67	99.33	75.38	40694	27.46	28.89	26.57	28.73
91	OS	40932	3	77.67	105.00	100.67	75.49	40932	28.39	29.02	28.39	29.98
91	OS	41206	3	77.00	104.00	99.33	74.40	41205	28.21	29.43	28.49	29.59
91	OS	41297	3	76.67	104.67	100.00	74.47	41297	28.07	28.43	28.96	29.61
91	OS	41367	3	77.67	107.00	97.67	75.82	41367	28.48	29.43	28.54	29.47
91	OS	41451	3	77.33	109.33	95.33	76.34	41451	27.26	27.94	27.61	28.80
91	OS	41647	3	78.67	106.00	102.00	76.13	41647	27.26	27.67	27.86	29.06
91	OS	41773	3	77.00	101.33	97.67	75.43	41773	26.88	27.76	27.44	28.45
91	OS	42276	3	73.67	96.00	106.67	68.90	42303	27.00	27.97	27.16	28.16
92	OD	40379	3	81.33	109.67	114.00	72.14	40379	30.84	31.83	30.47	32.55
92	OD	40689	3	78.67	111.67	112.67	68.36	40689	30.62	32.34	29.97	32.33
92	OD	40863	3	75.67	111.00	101.67	64.99	40878	30.70	31.80	30.39	32.21
92	OD	41046	3	78.00	108.00	112.00	67.66	41046	29.96	30.78	29.68	31.91
92	OD	41177	3	77.67	111.00	105.33	68.18	41200	30.33	31.83	29.71	32.38
92	OD	41263	2	76.00	112.00	114.50	61.63	41263	30.09	31.54	29.89	32.16
92	OD	41354	3	80.67	113.67	119.33	69.02	41354	28.93	30.19	28.27	30.96
92	OD	41452	3	78.67	109.67	115.67	67.32	41452	28.50	29.64	28.86	30.66
92	OD	41542	3	77.33	109.67	109.00	67.13	41543	29.65	30.86	30.05	31.81
92	OD	41620	2	79.00	110.00	113.00	69.86	41620	29.82	31.52	29.03	31.84
92	OD	41718	3	80.00	110.67	118.00	69.54	41718	30.32	31.90	29.65	32.39
92	OD	41809	3	79.00	114.33	114.00	67.18	41809	30.07	31.57	29.93	31.90
92	OD	42626	3	70.33	108.67	99.00	58.87	42635	27.84	27.82	28.70	28.71
92	OS	40379	3	68.67	110.00	88.33	52.36	40379	29.11	30.49	27.58	30.86
92	OS	40689	3	66.00	110.67	81.33	51.41	40689	29.42	31.20	27.69	31.67
92	OS	40863	3	64.67	110.33	76.00	49.45	40878	29.18	30.40	27.76	31.24
92	OS	41046	3	64.33	106.67	78.00	49.96	41046	28.85	30.55	26.82	30.65
92	OS	41177	3	64.00	103.67	77.67	49.71	41200	28.77	30.84	25.95	30.82
92	OS	41263	3	63.67	108.67	76.67	48.91	41263	28.45	30.84	26.60	30.55
92	OS	41354	3	64.00	108.67	77.67	50.27	41354	28.57	30.60	25.72	30.01
92	OS	41452	3	64.67	101.00	76.33	52.28	41452	28.42	30.25	26.77	30.62
92	OS	41542	3	65.67	106.00	77.00	53.99	41543	29.36	30.61	27.25	31.46
92	OS	41620	2	65.50	108.50	75.50	52.73	41620	28.43	30.81	25.88	29.18
92	OS	41718	3	66.33	106.00	75.33	56.11	41718	28.84	30.89	25.91	30.58
92	OS	41809	3	68.00	116.33	75.00	56.28	41809	28.78	30.41	26.62	30.49
92	OS	42626	3	65.00	104.00	70.33	55.95	42635	27.63	29.10	25.74	29.33
93	OD	39930	3	78.00	106.00	93.00	78.05	39930	30.06	30.62	30.51	31.78
93	OD	40072	3	84.67	109.67	92.00	91.53	40091	30.13	30.43	29.62	31.45
93	OD	40311	1	79.00	106.00	100.00	77.32	40311	30.10	30.66	29.88	31.57
93	OD	40379	3	81.67	110.33	91.33	86.38	40373	29.79	30.02	29.84	31.12
93	OD	40549	2	81.50	115.00	91.50	85.50	40549	30.78	31.98	30.27	32.55
93	OD	40779	3	78.67	110.67	89.67	81.15	40784	30.07	30.63	29.52	31.51
93	OD	40940	3	78.67	110.67	88.33	82.22	40940	30.17	31.09	30.00	31.50
93	OD	41093	3	76.33	107.33	84.33	79.88	41114	29.02	30.03	28.85	30.42
93	OD	41199	3	78.33	110.67	87.33	81.38	41199	29.13	30.24	28.71	30.64
93	OD	41290	3	76.33	104.67	85.67	80.50	41290	28.92	29.89	28.27	30.09
93	OD	41380	3	76.33	109.67	88.33	78.98	41380	29.48	30.94	28.86	30.56
93	OD	41458	3	75.67	106.00	82.33	79.58	41465	28.87	29.94	28.66	30.62
93	OD	41562	2	77.00	109.50	88.50	80.58	41562	28.87	29.73	28.89	31.00
93	OD	41662	3	75.33	105.00	85.00	79.13	41662	28.49	30.07	27.69	30.24
93	OD	41752	3	76.33	112.33	83.00	79.48	41752	27.79	29.18	27.24	29.11
93	OD	41836	3	77.33	103.00	92.33	82.03	41836	26.45	28.05	25.99	28.67
93	OD	41967	2	78.00	107.00	92.00	80.60	41967	28.20	29.62	27.41	29.48
93	OD	42046	3	74.33	106.33	83.67	77.37	42046	27.70	29.37	26.26	29.17
93	OD	42143	1	74.00	105.00	96.00	72.12	42143	28.54	30.06	27.45	29.87
93	OD	42234	3	69.00	103.00	86.33	66.58	42233	27.16	28.72	25.45	28.15
93	OD	42418	3	68.33	101.67	86.67	63.51	42418	29.48	30.38	29.33	31.10
93	OD	42598	3	66.67	98.67	85.00	62.32	42600	28.34	30.12	27.96	29.46
93	OS	39930	3	100.00	148.00	144.00	95.12	39930	29.63	29.56	30.44	31.25
93	OS	40072	3	98.00	137.67	143.00	96.13	40091	30.49	31.31	30.27	31.90
93	OS	40311	3	98.00	145.67	144.67	92.53	40311	30.25	30.48	30.74	31.79
93	OS	40379	3	97.33	140.67	144.33	92.48	40373	29.64	29.72	30.23	31.19
93	OS	40549	3	96.67	137.33	136.00	95.50	40549	31.19	32.04	31.06	32.38
93	OS	40779	3	94.67	127.33	131.67	96.38	40784	30.84	31.73	30.43	32.31
93	OS	40940	3	95.00	133.33	133.33	95.62	40940	30.44	31.27	30.60	32.03
93	OS	41093	3	94.00	128.00	132.33	95.78	41114	29.94	30.16	30.12	31.57
93	OS	41199	3	95.00	133.00	132.67	94.39	41199	30.30	31.41	30.18	31.44
93	OS	41290	3	96.33	131.33	129.00	100.72	41290	29.64	30.07	30.13	31.77
93	OS	41380	3	95.67	131.33	130.33	97.64	41380	30.15	30.33	29.91	31.61
93	OS	41458	3	95.33	126.33	128.67	99.18	41465	29.90	30.00	30.32	31.11
93	OS	41562	3	94.33	127.67	130.67	97.28	41562	29.31	29.97	29.68	31.11
93	OS	41662	3	94.00	126.00	130.33	96.02	41662	28.83	29.44	28.66	30.26
93	OS	41752	3	93.67	130.67	130.67	94.08	41752	28.49	28.72	29.38	29.26
93	OS	41836	3	95.67	132.33	133.00	97.91	41836	28.49	29.46	29.07	30.22
93	OS	41967	2	97.00	135.00	136.00	100.03	41967	29.16	30.23	29.99	31.03
93	OS	42046	3	96.67	134.67	133.33	98.31	42046	28.99	29.00	29.37	30.48
93	OS	42143	1	95.00	132.00	134.00	95.98	42143	30.07	30.70	29.88	31.77
93	OS	42234	3	86.67	115.00	124.00	85.89	42233	29.92	30.61	30.16	31.69
93	OS	42418	3	86.00	115.00	124.33	84.56	42418	30.89	31.50	31.09	32.34
93	OS	42598	3	86.33	115.33	124.67	85.14	42600	28.90	29.44	29.10	30.59
94	OD	39800	3	81.33	100.00	133.33	71.98	39800	29.79	31.30	29.23	30.73
94	OD	39952	1	76.00	102.00	107.00	66.77	39982	28.36	29.83	27.77	29.57
94	OD	40296	1	81.00	81.00	145.00	70.13	40294	30.70	31.67	30.30	31.91
94	OD	40750	3	76.00	97.67	131.33	63.32	40763	30.55	31.77	30.13	31.69
94	OD	40925	3	75.67	95.67	125.33	65.02	40925	30.56	31.18	30.91	31.70
94	OD	41129	3	77.33	97.00	128.33	66.62	41103	29.59	31.20	28.57	30.54
94	OD	41219	3	76.33	96.67	127.33	66.18	41219	29.67	30.49	29.71	30.74
94	OD	41310	3	76.00	96.33	123.67	65.51	41310	30.42	31.98	30.05	31.48
94	OD	41429	3	76.67	96.67	133.33	64.20	41429	29.64	31.33	28.79	31.11
94	OD	41513	3	75.00	92.33	126.67	64.93	41521	28.95	30.70	27.88	30.21
94	OD	41697	3	76.33	96.67	132.33	64.78	41697	30.24	31.48	29.83	31.62
94	OD	41857	3	76.00	98.00	131.67	63.29	41877	28.80	29.58	28.74	29.73
94	OD	42354	3	77.33	100.67	130.67	66.50	42354	30.91	31.87	29.96	32.09
95	OD	40254	3	84.33	104.00	118.00	84.38	40254	28.99	30.74	27.77	29.53
95	OD	40375	3	86.33	104.33	118.00	86.66	40378	29.09	30.16	28.66	30.37
95	OD	40578	3	83.33	118.00	115.33	77.30	40578	28.62	30.08	27.68	29.79
95	OD	40777	3	84.67	106.33	115.00	82.89	40780	27.27	29.03	26.86	28.61
95	OD	40932	3	86.33	118.67	110.67	85.81	40932	28.58	28.93	28.52	29.52
95	OD	41043	2	86.50	109.50	116.50	85.47	41032	29.26	29.73	28.98	29.59
95	OD	41227	3	84.67	105.00	119.33	83.82	41227	27.34	29.04	26.09	28.26
95	OD	41437	3	85.67	108.33	118.33	85.22	41437	24.44	25.60	24.24	25.93
95	OD	41655	3	84.33	110.00	114.33	83.31	41655	28.41	30.10	27.89	29.66
95	OS	40254	3	81.67	102.00	114.00	80.09	40254	27.42	27.68	28.02	28.75
95	OS	40375	3	83.67	104.00	116.67	81.81	40378	27.81	28.54	27.33	29.31
95	OS	40578	2	84.50	106.00	119.50	82.95	40578	26.70	28.12	26.81	28.53
95	OS	40777	3	83.33	108.33	114.00	82.34	40780	26.25	26.84	27.24	28.03
95	OS	40932	3	82.33	104.67	113.00	81.82	40932	27.80	28.65	28.31	29.50
95	OS	41043	3	83.33	105.67	114.00	83.14	41032	27.97	28.92	28.27	29.25
95	OS	41227	3	83.33	105.33	112.33	82.50	41227	26.17	27.85	25.91	27.34
95	OS	41437	2	82.50	108.50	108.50	81.97	41437	23.43	25.06	24.33	25.13
95	OS	41655	3	82.67	109.33	111.00	81.79	41655	26.20	26.78	26.81	28.31
96	OD	39898	3	98.00	130.00	131.00	89.29	39898	29.45	30.95	29.73	30.51
96	OD	40056	3	100.00	131.33	132.33	92.31	40056	30.99	31.96	31.47	31.95
96	OD	40869	3	96.33	129.67	132.00	86.31	40875	31.53	32.07	31.39	32.41
96	OD	41106	3	95.00	129.00	132.00	83.80	41106	31.08	31.75	31.35	32.22
96	OD	41212	3	95.33	122.67	133.33	85.64	41227	30.47	31.29	30.19	31.28
96	OD	41288	3	94.67	127.33	135.00	82.39	41288	29.55	30.70	29.45	30.52
96	OD	41396	3	96.33	131.67	135.67	84.89	41396	30.54	30.96	30.85	31.89
96	OD	41477	3	96.33	130.33	133.67	86.48	41477	30.91	31.57	30.94	31.95
96	OD	41590	3	97.00	127.00	139.33	86.45	41591	30.14	31.68	29.84	31.42
96	OD	41689	3	95.00	126.67	134.33	83.85	41689	28.20	29.28	28.76	29.12
96	OD	41813	3	96.67	130.67	137.67	84.74	41813	28.80	30.00	28.51	30.06
96	OD	41928	2	96.50	131.00	134.50	85.68	41928	29.27	29.99	29.50	30.22
96	OS	39898	3	87.00	122.00	132.00	74.28	39898	28.28	29.37	28.29	29.56
96	OS	40056	3	89.33	126.67	133.33	76.62	40056	29.76	30.63	29.71	30.67
96	OS	40869	3	85.00	116.67	127.33	74.55	40875	30.74	31.11	30.97	31.66
96	OS	41106	3	84.67	115.33	124.00	76.05	41106	30.39	30.76	30.33	31.78
96	OS	41212	3	82.67	114.33	124.33	72.14	41227	29.60	30.28	29.55	31.10
96	OS	41288	3	83.33	118.00	124.00	73.84	41288	29.52	30.71	30.03	31.66
96	OS	41396	3	83.33	117.00	122.33	74.84	41396	28.99	29.75	28.41	30.47
96	OS	41477	3	84.67	117.67	120.67	77.18	41477	29.37	30.55	28.62	31.01
96	OS	41590	3	84.00	116.00	123.67	75.73	41591	29.27	30.17	28.92	30.46
96	OS	41689	3	82.00	113.33	121.00	73.77	41689	28.60	30.03	28.67	30.63
96	OS	41813	3	83.33	116.33	123.00	74.96	41813	27.39	28.59	26.66	29.38
96	OS	41928	2	82.50	113.50	121.00	74.63	41928	27.72	28.78	26.70	28.88
97	OD	40673	3	75.00	90.00	60.00	73.94	40673	28.75	29.97	27.63	29.47
97	OD	40976	3	75.33	92.00	60.00	73.19	40955	28.12	29.40	27.00	29.39
97	OD	41178	3	76.67	94.67	60.67	74.91	41178	27.76	29.75	26.04	29.55
97	OD	41368	3	75.33	92.67	60.00	73.03	41344	28.58	29.40	28.54	29.77
97	OD	41442	3	75.67	93.33	60.33	73.41	41442	29.30	30.24	28.93	30.84
97	OD	41542	3	74.33	92.33	59.00	72.28	41542	29.64	31.00	28.74	30.81
97	OD	41667	3	75.33	93.67	60.00	73.26	41667	27.84	29.05	26.48	29.03
97	OD	41753	3	74.33	92.00	59.00	72.75	41736	29.02	29.65	28.19	30.23
97	OD	41932	3	72.67	85.33	58.33	70.88	41932	29.11	30.24	27.58	30.19
97	OD	42152	2	73.00	84.00	59.00	71.10	42135	28.28	30.14	26.45	29.21
97	OS	40479	3	95.00	112.00	157.00	76.24	40477	29.81	30.77	29.75	31.53
97	OS	40673	3	95.00	123.67	152.67	81.50	40673	30.21	30.57	30.65	31.91
97	OS	40976	3	95.00	123.67	152.33	81.69	40955	29.46	29.83	29.46	31.11
97	OS	41178	3	95.00	123.00	153.67	81.65	41178	29.71	30.21	29.79	30.74
97	OS	41368	3	94.00	122.33	152.33	80.93	41344	29.08	29.64	29.51	31.20
97	OS	41442	3	95.00	123.33	151.67	82.00	41442	28.56	28.66	28.85	30.54
97	OS	41542	3	94.00	123.33	150.67	81.35	41542	29.58	30.59	29.42	31.16
97	OS	41667	3	94.33	123.00	152.33	81.61	41667	29.10	29.51	28.54	31.01
97	OS	41753	3	94.67	123.00	151.33	81.97	41736	28.95	29.38	29.03	30.43
97	OS	41843	3	94.33	123.33	149.33	82.04	41843	28.90	30.08	28.57	31.25
97	OS	41932	3	94.67	123.33	152.00	82.34	41932	28.81	29.01	29.25	30.61
97	OS	42037	2	95.50	124.00	150.50	83.25	42037	28.84	29.63	28.94	30.23
97	OS	42152	2	95.00	121.50	155.00	82.00	42135	27.52	28.39	27.63	29.70
98	OD	40039	3	72.67	99.33	101.33	64.59	40039	28.26	29.65	27.55	30.01
98	OD	40232	3	67.00	88.33	93.00	58.97	40227	29.24	30.72	28.45	30.33
98	OD	40449	3	64.67	88.67	89.67	58.09	40449	29.20	29.93	29.00	30.26
98	OD	40653	3	63.67	93.67	86.33	54.51	40647	29.08	29.71	29.16	29.83
98	OD	40833	3	63.33	91.33	89.00	54.54	40833	29.70	31.19	29.34	30.35
98	OD	41143	3	63.00	88.67	87.33	54.85	41158	28.86	30.26	28.17	29.81
98	OD	41507	3	65.00	93.67	89.67	57.41	41488	27.20	28.85	26.61	28.14
98	OD	41719	3	66.00	93.33	91.33	59.04	41719	29.97	30.72	30.05	31.12
98	OD	41892	3	67.67	92.67	92.33	61.32	41865	29.74	31.33	29.11	31.09
98	OD	42255	3	62.00	81.00	88.33	57.36	42257	29.70	31.01	28.67	30.73
98	OS	40039	2	65.00	85.50	101.00	57.25	40039	27.06	28.00	26.53	27.90
98	OS	40232	1	64.00	83.00	94.00	58.06	40227	27.95	29.01	27.48	29.23
98	OS	40449	2	59.50	84.50	95.00	49.75	40449	27.84	28.94	27.76	29.26
98	OS	40653	3	61.33	81.33	93.00	54.56	40647	27.64	29.13	27.45	28.95
98	OS	40833	3	59.33	81.67	91.67	50.94	40833	26.32	27.70	25.20	27.81
98	OS	41143	2	60.50	81.50	91.00	53.92	41158	26.97	28.14	26.20	28.39
98	OS	41507	3	60.00	80.00	88.67	54.24	41488	24.99	25.82	25.26	26.86
98	OS	41719	3	59.00	84.00	85.33	53.75	41719	25.08	26.60	24.09	26.42
98	OS	41892	3	68.67	90.33	95.33	67.04	41865	21.46	22.76	20.95	22.60
98	OS	42255	3	65.67	79.33	94.00	64.60	42257	27.74	29.07	27.58	29.06
99	OS	40218	3	65.33	95.33	68.33	61.10	40218	28.54	30.07	26.80	30.20
99	OS	40456	3	71.00	87.00	78.00	68.03	40428	27.88	29.17	27.26	29.50
99	OS	40637	3	68.33	88.67	75.33	64.87	40637	28.12	29.12	28.01	29.84
99	OS	40855	3	67.67	89.67	74.00	63.74	40847	27.56	29.19	26.73	29.45
99	OS	41023	3	68.67	93.00	73.33	65.10	41053	27.81	28.83	27.34	30.06
99	OS	41233	3	70.33	97.67	77.00	66.62	41229	27.62	28.83	26.25	29.11
99	OS	41324	3	68.67	93.00	73.67	66.20	41324	27.20	28.64	25.05	28.88
99	OS	41445	3	70.00	93.67	76.33	66.95	41445	27.28	29.29	26.07	29.52
99	OS	41521	3	69.00	93.00	75.00	66.08	41521	27.67	29.12	26.95	29.72
99	OS	41619	3	75.00	94.67	83.33	74.41	41620	26.58	27.90	25.44	28.72
99	OS	41702	3	72.00	95.00	78.33	69.68	41702	27.13	29.33	25.83	28.85
99	OS	41767	3	72.67	95.00	81.33	70.72	41767	27.71	29.76	26.72	28.99
99	OS	41871	2	72.00	97.50	79.00	69.23	41871	26.78	28.45	25.55	28.43
99	OS	41927	2	71.50	91.50	78.00	68.86	41929	27.98	29.27	26.88	30.13
99	OS	42207	3	71.67	90.67	77.00	69.57	42209	27.08	28.20	27.74	28.93
99	OS	42383	3	73.33	93.00	78.00	71.19	42383	26.64	28.63	25.56	28.34
99	OS	42605	1	74.00	98.00	82.00	71.63	42605	26.61	28.28	25.71	28.30
99	OS	42767	3	73.67	94.67	81.33	71.02	42774	26.01	27.04	25.14	27.90
100	OD	39951	3	103.00	140.67	146.33	102.14	39960	30.62	31.89	30.64	31.43
100	OD	40308	3	93.67	152.33	159.67	73.20	40308	30.46	31.65	30.37	31.61
100	OD	40465	1	97.00	143.00	146.00	90.72	40458	29.90	31.14	30.05	31.19
100	OD	40739	3	92.67	142.67	144.00	83.07	40739	29.86	30.97	29.51	31.44
100	OD	40927	3	90.00	142.33	139.67	79.08	40920	29.36	30.89	29.39	30.76
100	OD	41067	3	93.00	143.33	142.00	83.01	41067	30.15	31.54	29.43	31.35
100	OD	41298	3	92.00	143.33	142.33	81.55	41290	30.33	31.31	30.37	31.08
100	OD	41662	3	92.00	141.67	142.00	82.36	41653	30.38	31.45	30.08	31.87
100	OD	41864	3	93.00	143.33	144.33	82.63	41864	31.22	32.57	31.08	31.72
100	OD	42040	3	95.33	143.33	149.33	84.15	42037	30.75	32.06	30.31	32.04
100	OD	42551	3	98.67	153.00	155.67	83.00	42543	31.15	32.44	30.55	32.19
100	OS	39951	3	95.00	131.00	156.00	78.79	39960	28.88	29.06	29.84	30.01
100	OS	40308	3	95.67	136.67	138.33	82.77	40308	29.52	30.76	29.23	30.32
100	OS	40465	1	97.00	130.00	156.00	81.21	40458	29.38	30.67	29.54	30.64
100	OS	40739	3	96.67	136.33	151.33	83.68	40739	28.77	30.59	27.75	30.28
100	OS	40927	3	95.67	141.33	149.33	79.59	40920	28.54	30.55	27.69	29.30
100	OS	41067	3	98.00	138.00	153.00	84.67	41067	29.70	30.55	29.42	30.81
100	OS	41298	3	98.67	142.33	151.00	85.80	41290	29.81	31.03	29.53	31.20
100	OS	41662	2	98.00	138.50	155.00	84.82	41653	29.94	31.11	30.02	31.21
100	OS	41864	3	99.33	140.33	152.33	85.34	41864	30.32	30.99	30.64	32.05
100	OS	42040	3	101.67	137.00	152.67	92.40	42037	29.65	30.70	29.40	30.97
100	OS	42551	3	103.00	139.67	154.00	94.50	42543	30.34	31.34	30.27	31.84
101	OD	40284	3	86.00	114.00	126.00	79.42	40284	31.57	32.62	30.20	32.67
101	OD	40603	3	84.00	112.33	124.33	75.04	40632	31.75	32.82	30.31	32.84
101	OD	40851	3	81.67	110.67	120.67	73.66	40851	32.10	33.10	31.08	33.32
101	OD	41409	3	82.33	114.33	119.33	74.12	41388	31.28	32.00	30.37	32.89
101	OD	41481	3	85.00	114.67	128.00	76.02	41481	31.07	31.86	30.03	32.75
101	OD	41570	3	83.00	111.67	122.67	75.62	41570	31.91	32.82	30.36	33.25
101	OD	41661	3	82.00	112.67	121.33	73.68	41661	31.97	32.91	31.26	33.08
101	OD	41780	3	85.00	114.67	123.00	77.93	41759	32.53	33.11	31.66	33.67
101	OD	41906	2	81.50	109.50	121.50	73.71	41906	31.86	32.79	30.02	32.20
101	OD	41983	2	83.00	110.50	122.00	74.41	41983	32.18	33.16	31.30	33.65
101	OD	42076	2	81.50	109.50	121.00	74.54	42076	32.86	34.04	31.07	33.63
101	OD	42200	3	81.67	108.33	118.33	74.49	42200	32.36	32.94	32.01	33.75
101	OS	40284	3	80.67	110.33	124.00	66.85	40284	31.78	32.89	29.87	33.66
101	OS	40603	3	77.33	110.00	115.67	63.47	40632	31.47	32.55	29.91	32.45
101	OS	40851	3	77.00	108.67	115.33	63.78	40851	31.62	32.68	29.54	33.37
101	OS	41409	3	76.67	104.00	114.33	65.40	41388	30.81	31.63	29.16	32.54
101	OS	41481	3	78.00	110.00	115.33	65.53	41481	30.78	32.13	29.07	32.08
101	OS	41570	3	76.33	109.67	114.67	64.10	41570	31.47	32.08	29.63	33.16
101	OS	41661	3	77.00	107.00	114.33	63.77	41661	32.15	33.17	30.60	33.76
101	OS	41780	3	78.00	112.00	114.00	64.41	41759	32.00	32.69	30.26	33.61
101	OS	41906	2	76.00	107.00	112.00	63.92	41906	30.70	31.91	29.44	32.24
101	OS	41983	2	75.00	103.50	112.00	62.85	41983	31.88	32.73	30.56	33.04
101	OS	42076	2	76.00	106.00	113.00	64.57	42076	31.79	32.23	30.92	32.74
101	OS	42200	2	74.50	109.00	108.00	62.49	42200	31.79	33.07	29.98	33.08
102	OD	40008	3	87.00	93.00	85.67	78.01	40008	30.64	31.60	30.95	32.08
102	OD	40414	2	71.50	90.50	84.50	74.40	40421	31.89	32.46	32.20	33.27
102	OD	40618	3	69.00	97.00	80.67	68.89	40618	31.42	32.35	31.29	33.04
102	OD	40764	2	69.00	95.00	83.50	67.76	40765	31.68	32.58	31.92	33.10
102	OD	40947	2	67.50	93.50	87.00	65.42	40945	31.75	32.79	31.65	33.02
102	OD	41135	2	68.50	87.00	88.50	66.83	41135	31.58	32.28	31.55	33.33
102	OD	41442	2	67.00	86.00	84.50	67.91	41442	30.98	32.05	31.16	31.95
102	OD	41621	3	63.33	82.00	82.67	61.96	41621	31.07	32.22	31.06	32.25
102	OD	41737	3	64.00	81.33	85.00	63.70	41723	32.42	32.87	31.81	32.92
102	OD	42088	3	60.00	72.67	79.33	60.67	42069	30.86	31.55	31.03	32.08
102	OD	42836	3	57.33	67.67	76.00	58.70	42842	30.78	31.70	30.42	31.76
102	OS	40414	3	71.67	104.67	85.33	73.74	40421	32.03	32.49	32.22	33.23
102	OS	40618	3	73.67	103.33	84.00	80.56	40618	32.00	32.51	32.36	33.64
102	OS	40764	3	66.67	93.67	84.00	69.69	40765	31.04	31.92	30.86	32.18
102	OS	40947	3	68.33	92.67	87.33	71.08	40945	32.01	31.75	32.77	33.48
102	OS	41135	3	68.67	94.00	77.67	74.32	41135	31.93	32.90	31.18	33.85
102	OS	41442	3	68.33	91.67	77.67	74.29	41442	30.83	31.48	30.56	32.17
102	OS	41621	3	66.67	87.33	78.00	72.70	41621	31.40	31.76	31.37	32.87
102	OS	41737	1	77.00	106.00	85.00	84.09	41723	31.39	31.78	30.97	32.99
102	OS	42088	3	65.67	82.67	74.00	71.54	42069	31.13	31.75	31.02	32.48
102	OS	42836	3	62.33	76.33	74.00	65.18	42842	29.94	30.81	29.03	30.87
103	OD	40137	3	81.00	98.67	60.33	81.86	40137	27.72	30.84	21.17	28.92
103	OD	40466	2	76.00	90.50	44.50	78.82	40466	28.09	30.60	19.74	29.82
103	OD	40760	3	75.00	96.33	49.00	76.23	40760	26.43	28.93	19.44	27.77
103	OD	40956	3	75.33	95.33	47.33	76.24	40956	25.84	28.75	18.46	27.56
103	OD	41184	3	75.00	92.33	50.67	73.88	41194	27.05	30.25	19.10	28.78
103	OD	41292	3	78.00	98.00	60.33	77.32	41292	26.54	29.92	19.09	28.56
103	OD	41383	3	77.33	95.33	57.00	75.98	41383	27.01	29.77	21.04	29.51
103	OD	41467	3	75.67	94.33	52.33	75.57	41467	27.73	31.03	19.22	29.32
103	OD	41719	3	76.33	93.67	59.00	75.87	41719	26.44	29.64	18.23	27.80
103	OD	41985	2	75.00	95.00	46.50	75.27	41985	28.16	31.29	21.33	30.31
103	OD	42647	3	76.33	101.67	53.33	76.95	42664	28.31	31.72	19.31	30.13
103	OS	40137	3	48.00	43.00	47.00	57.79	40137	18.84	21.90	-2.00	21.26
103	OS	40466	2	53.50	53.00	51.50	63.51	40466	18.81	23.38	-2.00	20.95
103	OS	40760	2	52.50	47.50	48.50	62.34	40760	18.95	22.67	-1.07	21.68
103	OS	40956	2	51.00	44.50	49.50	62.13	40956	16.87	21.40	-1.82	18.65
103	OS	41184	2	54.50	52.00	57.00	64.18	41194	15.97	20.40	-2.00	19.38
103	OS	41292	2	53.00	48.00	47.50	64.45	41292	21.16	25.14	-2.00	23.01
103	OS	41383	2	50.50	46.00	44.50	62.81	41383	16.90	21.56	-2.00	19.39
103	OS	41467	2	53.00	49.00	45.50	63.46	41467	19.76	23.14	-2.00	22.42
103	OS	41719	2	55.00	49.00	48.50	64.68	41719	17.23	20.03	-2.00	20.35
103	OS	41985	2	60.00	59.50	62.00	65.90	41985	21.59	25.15	-2.00	25.00
103	OS	42647	3	59.00	58.67	46.67	68.41	42664	20.09	23.84	-1.65	23.69
104	OD	39960	3	68.33	105.00	63.00	53.69	39960	29.17	31.13	28.00	30.89
104	OD	40311	2	65.50	111.50	59.50	51.19	40311	31.19	33.53	28.09	32.36
104	OD	40799	2	69.50	113.00	68.50	55.70	40806	29.58	31.62	27.00	30.99
104	OD	41051	2	68.00	109.00	73.00	53.28	41051	29.55	31.30	27.44	31.29
104	OD	41061	2	67.50	112.00	71.00	52.12	41061	29.33	31.16	26.61	30.93
104	OD	41247	3	69.00	114.67	67.00	54.93	41247	28.86	31.04	25.44	30.60
104	OD	41354	2	67.50	115.00	55.00	53.07	41354	28.79	31.35	25.63	30.04
104	OD	41422	2	69.50	113.00	74.00	56.55	41422	28.73	31.09	24.92	30.17
104	OD	41565	2	70.00	111.00	73.00	58.23	41565	28.43	30.76	26.09	29.95
104	OD	41655	3	71.33	116.00	73.00	59.25	41655	29.12	31.16	26.16	31.06
104	OD	41754	2	69.00	111.50	64.50	58.06	41754	29.56	31.80	27.62	31.51
104	OD	41835	1	70.00	114.00	75.00	55.82	41835	29.75	31.82	26.18	31.68
104	OD	42039	3	71.33	114.67	64.33	62.60	42046	29.74	32.26	25.88	31.86
104	OD	42222	3	69.67	109.00	59.00	63.71	42222	29.96	32.18	27.25	31.52
104	OD	42548	3	65.33	102.00	54.67	59.09	42564	28.39	30.63	26.86	30.32
104	OS	39960	2	83.50	110.50	116.50	75.36	39960	30.72	30.70	31.44	31.82
104	OS	40311	3	84.00	114.00	119.00	70.27	40311	32.59	32.24	33.11	33.89
104	OS	40799	2	84.00	115.00	118.00	73.56	40806	31.47	32.00	31.62	32.33
104	OS	41051	2	85.50	119.50	117.50	75.31	41051	31.48	31.24	32.07	32.94
104	OS	41061	3	78.67	112.00	115.33	63.89	41061	31.23	31.36	31.82	33.03
104	OS	41247	3	80.00	114.67	114.67	65.92	41247	31.01	31.55	31.42	32.50
104	OS	41354	1	80.00	114.00	116.00	66.41	41354	30.60	31.38	31.09	31.95
104	OS	41422	3	80.33	110.67	117.33	67.05	41422	30.49	30.07	31.71	32.03
104	OS	41565	3	82.33	114.33	117.33	68.85	41565	30.71	30.72	31.11	31.86
104	OS	41754	1	83.00	114.00	119.00	68.38	41754	30.75	30.16	31.50	31.69
104	OS	41835	1	83.00	122.00	118.00	69.26	41835	31.31	31.19	31.77	33.08
104	OS	42039	3	82.67	106.67	119.33	74.05	42046	31.90	32.08	32.35	33.37
104	OS	42222	3	86.33	112.00	116.33	79.68	42222	31.21	31.82	31.01	32.60
104	OS	42548	3	84.33	108.67	115.67	76.77	42564	31.35	31.41	30.80	32.29
105	OD	40024	3	86.00	108.67	136.33	76.48	40022	29.75	31.18	29.48	30.48
105	OD	40210	1	85.00	108.00	134.00	77.34	40210	31.58	32.83	31.29	32.37
105	OD	40606	3	82.67	111.67	129.67	71.57	40606	31.44	32.03	31.92	32.61
105	OD	40801	3	83.67	111.67	127.00	74.43	40798	31.11	31.88	30.83	31.35
105	OD	40969	3	81.67	108.33	126.67	71.43	40969	30.66	31.73	30.53	31.20
105	OD	41158	3	82.00	108.00	122.00	73.23	41151	30.16	29.90	30.63	30.88
105	OD	41368	3	84.67	118.33	131.33	72.83	41368	31.50	32.23	31.20	32.22
105	OD	41508	3	81.33	110.67	121.67	71.70	41501	29.66	30.64	29.44	30.63
105	OD	41710	3	82.00	109.00	126.00	72.71	41710	29.64	30.50	29.90	30.43
105	OD	42250	3	87.33	112.67	134.33	79.14	42244	29.93	31.01	29.39	30.97
105	OS	40024	3	91.33	122.67	134.33	83.34	40022	26.94	27.91	26.31	28.25
105	OS	40210	2	86.50	112.50	130.00	77.55	40210	29.74	30.88	29.61	31.06
105	OS	40402	3	86.33	116.33	129.67	77.12	40402	29.71	30.03	29.97	31.10
105	OS	40606	3	85.33	110.33	124.67	79.44	40606	31.02	31.53	30.84	31.80
105	OS	40801	3	88.67	112.67	130.33	83.08	40798	31.39	31.77	31.42	32.45
105	OS	40969	1	85.00	107.00	128.00	78.85	40969	29.08	29.70	29.31	30.63
105	OS	41158	3	88.00	110.00	129.33	82.50	41151	28.36	29.70	27.79	29.27
105	OS	41368	3	89.00	113.33	130.33	85.25	41368	30.25	31.08	30.48	31.57
105	OS	41508	3	92.67	111.67	128.67	88.73	41501	29.04	30.54	29.08	30.00
105	OS	41710	3	88.00	110.33	125.67	83.89	41710	27.68	28.31	28.04	29.73
105	OS	42250	3	94.67	107.33	136.00	94.20	42244	30.39	31.20	30.36	31.39
106	OD	40500	3	98.00	144.33	127.67	96.15	40486	28.42	29.54	28.61	29.67
106	OD	40738	3	95.67	148.00	129.33	88.54	40731	29.13	30.31	29.51	29.72
106	OD	40918	3	92.67	146.33	122.00	87.03	40918	29.11	29.51	29.36	29.65
106	OD	41074	3	95.00	146.00	125.67	89.46	41074	28.36	29.21	28.60	29.26
106	OD	41088	3	96.00	146.67	132.00	89.73	41088	28.79	28.99	28.85	29.43
106	OD	41095	3	95.33	146.00	128.33	89.64	41095	29.88	30.36	30.05	30.80
106	OD	41102	3	95.33	148.00	124.00	89.69	41102	28.40	29.56	28.11	29.19
106	OD	41110	3	95.00	144.67	128.67	88.50	41110	29.79	30.48	30.07	30.52
106	OD	41172	3	96.00	135.33	132.00	91.00	41172	27.97	28.49	28.21	29.32
106	OD	41253	3	93.33	146.33	122.33	87.90	41253	28.61	29.19	28.83	28.89
106	OD	41338	3	95.00	151.00	121.67	89.78	41338	27.44	28.43	27.56	28.15
106	OD	41431	3	96.00	149.00	130.33	89.17	41429	28.03	29.10	28.29	28.92
106	OD	41523	3	98.33	152.33	136.67	91.40	41523	27.68	28.51	27.95	28.42
106	OD	41614	3	97.00	148.33	133.00	90.80	41614	28.14	28.99	27.84	28.76
106	OD	41705	3	95.33	146.00	124.67	90.19	41705	27.97	28.74	28.05	28.48
106	OD	41823	3	97.00	147.33	131.67	90.39	41801	27.88	28.82	27.79	28.94
106	OD	42173	3	90.67	139.67	133.33	78.77	42167	28.29	29.29	28.40	28.76
106	OD	42551	3	91.67	138.67	129.67	83.77	42541	30.03	30.98	29.97	31.26
106	OS	40500	3	75.33	96.33	106.67	74.08	40486	28.11	28.52	28.69	30.01
106	OS	40738	3	78.00	110.00	99.00	78.56	40731	27.23	27.46	27.78	29.23
106	OS	40918	3	78.33	107.33	99.00	79.67	40918	28.05	28.68	27.93	29.30
106	OS	41074	3	79.33	117.00	100.00	78.72	41074	26.44	27.02	26.43	28.46
106	OS	41088	3	79.67	107.00	100.67	80.98	41088	27.66	27.94	27.82	29.76
106	OS	41095	2	81.50	120.00	99.50	82.01	41095	28.09	28.72	28.50	29.80
106	OS	41102	2	81.00	111.00	100.50	82.27	41102	27.54	27.58	28.28	29.29
106	OS	41110	2	80.50	122.00	98.00	80.48	41110	27.53	28.11	28.21	29.30
106	OS	41172	3	81.00	109.00	103.00	81.94	41172	27.34	27.10	28.22	29.19
106	OS	41253	2	81.50	113.50	100.00	83.64	41253	27.56	27.81	28.28	29.47
106	OS	41338	2	81.00	113.50	98.50	83.09	41338	25.94	25.53	26.66	27.59
106	OS	41431	2	82.50	117.50	99.50	83.57	41429	26.47	27.18	26.59	28.54
106	OS	41523	2	82.50	112.50	102.00	84.93	41523	25.66	26.44	25.53	27.48
106	OS	41614	2	83.00	119.50	98.50	83.96	41614	26.14	26.37	26.40	27.87
106	OS	41705	3	84.67	128.67	100.67	85.32	41705	25.72	25.83	26.97	27.65
106	OS	41823	3	82.00	120.00	99.67	81.48	41801	26.44	26.79	27.00	27.77
106	OS	42173	3	81.33	107.00	112.67	78.15	42167	25.72	25.71	26.34	27.56
106	OS	42551	3	71.67	78.67	111.67	66.07	42541	28.44	29.02	28.93	30.59
107	OD	40024	3	81.67	116.00	93.00	83.14	40024	27.48	28.58	26.96	28.46
107	OD	40210	2	80.00	108.00	91.50	81.26	40206	29.43	31.26	28.58	30.82
107	OD	40452	3	82.00	122.33	92.33	81.08	40437	29.11	30.06	29.18	31.18
107	OD	40703	3	76.33	100.67	90.33	77.46	40703	29.81	30.42	29.39	31.00
107	OD	40882	3	76.67	103.67	93.67	77.31	40882	29.34	29.45	29.27	31.11
107	OD	41095	3	76.00	102.67	88.00	77.35	41095	29.46	30.23	30.37	31.25
107	OD	41269	3	76.67	102.33	92.00	77.40	41269	28.93	30.22	28.75	30.81
107	OD	41487	2	74.50	98.50	85.00	76.41	41487	25.68	26.85	24.81	27.64
107	OD	41788	3	75.00	100.33	85.67	76.23	41779	28.24	28.06	28.05	30.23
107	OD	42117	3	71.67	101.67	89.33	70.24	42104	27.11	27.73	26.72	28.68
108	OD	39975	3	105.00	140.67	145.00	101.08	39980	30.57	31.43	30.75	31.42
108	OD	40276	3	98.67	137.33	139.00	94.75	40276	30.01	31.27	29.79	31.36
108	OD	40758	3	94.67	136.67	140.33	85.86	40758	29.73	30.07	29.68	31.11
108	OD	40948	3	96.33	136.33	137.67	90.69	40948	29.41	30.74	29.70	31.30
108	OD	41130	3	92.67	133.00	136.67	86.15	41137	30.18	31.26	31.00	31.09
108	OD	41388	3	92.67	133.67	133.67	85.37	41388	31.67	32.19	31.36	31.91
108	OD	41543	3	93.00	135.67	135.00	86.58	41527	30.37	32.02	30.28	31.13
108	OD	41718	3	92.67	132.33	132.00	87.51	41718	31.39	32.37	31.11	32.11
108	OD	41907	3	92.33	137.00	129.67	85.96	41899	31.26	32.34	30.94	31.65
108	OS	39975	3	95.00	124.00	140.67	88.48	39980	30.18	30.26	30.78	31.87
108	OS	40276	3	97.00	126.33	141.33	92.41	40276	28.24	28.92	27.86	30.44
108	OS	40758	3	95.33	125.33	134.67	91.42	40758	30.10	30.96	29.92	32.12
108	OS	40948	3	94.00	122.67	134.67	90.17	40948	29.24	30.26	29.56	31.51
108	OS	41130	3	93.67	123.00	136.33	89.90	41137	29.74	30.85	29.50	31.11
108	OS	41388	3	94.33	124.67	135.00	90.54	41388	30.73	31.56	30.13	32.07
108	OS	41543	3	92.33	124.33	129.67	88.32	41527	29.89	30.46	30.46	31.29
108	OS	41718	3	91.33	119.33	130.00	88.55	41718	31.10	31.92	31.24	32.26
108	OS	41907	3	91.67	119.33	137.00	86.29	41899	30.83	31.38	31.05	31.97
109	OD	40498	3	73.67	82.67	123.67	53.01	40498	32.19	32.19	33.10	33.38
109	OD	40655	3	74.00	84.67	121.33	53.49	40655	32.01	32.54	32.22	32.80
109	OD	40828	3	73.00	83.67	118.00	52.45	40828	32.15	32.67	32.25	33.35
109	OD	41008	3	72.00	79.00	121.00	51.01	41008	31.77	31.84	32.10	32.53
109	OD	41207	3	73.00	82.33	120.33	53.13	41207	32.42	33.05	32.91	33.81
109	OD	41522	2	75.00	85.00	122.00	54.55	41522	31.74	32.04	32.14	32.58
109	OD	41645	3	71.33	82.33	121.33	50.49	41663	32.16	32.28	32.63	32.66
109	OD	41843	3	73.33	80.00	121.33	53.59	41843	31.74	32.18	31.84	32.79
109	OD	42048	3	74.00	93.67	122.00	56.91	42026	31.66	32.09	32.15	33.61
109	OD	42193	3	77.00	90.67	117.67	59.03	42193	32.44	32.95	32.76	34.16
109	OD	42758	3	75.67	93.33	121.67	60.32	42752	32.60	33.53	32.70	34.06
110	OD	40066	3	75.33	125.33	105.00	65.87	40066	28.23	30.19	25.44	30.00
110	OD	40248	2	78.00	117.50	115.50	69.81	40240	24.52	26.05	22.25	25.80
110	OD	40437	3	77.00	116.33	118.00	68.65	40437	28.24	30.36	25.41	29.59
110	OD	40675	3	74.67	117.00	114.33	64.35	40660	27.92	30.50	22.55	29.53
110	OD	40822	3	72.67	113.33	99.00	65.54	40822	27.82	29.82	24.73	29.58
110	OD	41011	3	75.67	118.00	110.00	67.45	41008	26.14	28.46	22.71	28.28
110	OD	41200	3	74.00	114.33	107.67	64.71	41200	27.08	29.94	22.95	29.10
110	OD	41277	3	72.33	116.33	100.67	64.15	41284	24.84	27.22	20.63	25.99
110	OD	41284	3	74.33	111.33	113.00	66.05	41291	24.73	28.06	19.32	26.20
110	OD	41291	3	73.33	116.33	107.67	63.85	41298	25.80	28.03	22.41	28.07
110	OD	41298	3	74.33	117.00	103.67	66.75	41305	26.07	28.18	21.43	28.52
110	OD	41368	3	75.67	115.67	118.00	65.71	41367	23.38	25.55	17.91	25.79
110	OD	41466	2	77.00	119.00	114.50	68.17	41466	24.84	27.18	23.51	27.60
110	OD	41557	3	71.67	111.67	97.00	64.33	41557	24.46	27.47	20.25	26.20
110	OD	41648	3	72.67	111.33	106.67	64.45	41648	25.17	27.55	22.48	27.16
110	OD	41746	3	73.00	110.00	111.00	64.59	41745	23.42	25.88	16.44	26.06
110	OD	41830	3	72.33	113.67	107.67	63.08	41830	21.45	24.39	12.53	24.30
110	OD	41928	2	72.50	109.50	108.00	64.33	41928	22.87	25.27	19.79	26.05
110	OD	42012	2	73.00	114.50	103.00	64.92	42012	21.55	24.20	18.32	24.99
110	OD	42096	2	71.50	110.00	100.00	64.81	42095	23.16	26.37	19.84	26.13
110	OS	40248	2	61.50	82.00	101.00	57.87	40240	26.31	27.52	26.92	28.28
110	OS	40437	1	67.00	91.00	106.00	63.73	40437	28.17	29.61	27.99	28.94
110	OS	40675	3	63.33	82.00	103.00	61.57	40660	25.98	27.19	25.98	27.45
110	OS	40822	3	61.33	80.33	100.67	59.29	40822	27.41	28.44	27.15	28.86
110	OS	41011	3	61.00	77.67	98.33	59.72	41008	25.85	27.11	25.88	27.90
110	OS	41200	3	61.00	77.33	95.67	60.69	41200	26.88	28.23	26.66	28.10
110	OS	41284	3	60.33	80.33	90.67	59.69	41284	23.95	25.53	23.27	25.46
110	OS	41291	3	61.00	78.33	93.00	60.42	41291	24.32	25.86	23.73	26.46
110	OS	41298	1	60.00	77.00	97.00	59.47	41298	24.06	26.45	24.74	26.51
110	OS	41305	3	61.00	77.00	99.00	60.68	41305	24.56	25.38	24.50	26.54
110	OS	41368	2	61.50	76.50	96.00	61.24	41367	22.97	25.44	22.96	24.65
110	OS	41466	2	60.50	76.00	93.00	61.07	41466	21.11	22.71	21.20	24.04
110	OS	41557	2	62.00	81.00	89.50	64.36	41557	24.81	26.90	24.92	26.08
110	OS	41648	3	58.00	76.00	89.67	57.95	41648	22.16	23.63	22.76	25.26
110	OS	41746	2	60.00	84.50	86.00	59.61	41745	22.16	23.34	20.39	25.15
110	OS	41830	3	62.33	85.00	91.00	63.19	41830	21.10	22.79	21.22	23.51
110	OS	41928	1	56.00	76.00	84.00	53.55	41928	22.18	22.49	23.13	23.73
110	OS	42012	2	61.00	85.00	89.00	62.40	42012	18.21	19.32	16.63	18.74
110	OS	42096	2	56.00	81.50	88.00	51.93	42095	20.20	21.82	20.38	22.62
111	OS	40137	3	101.33	109.00	129.00	115.93	40137	26.49	28.03	26.30	28.34
111	OS	40283	2	101.50	109.50	128.00	117.03	40275	27.83	28.45	28.82	29.34
111	OS	40575	3	100.33	102.67	125.33	118.21	40575	26.73	28.60	26.51	28.44
111	OS	40758	3	100.33	99.00	125.67	118.83	40758	27.51	28.99	27.19	28.80
111	OS	40948	3	99.67	99.00	125.67	117.52	40945	27.10	28.47	27.48	28.64
111	OS	41200	3	99.00	101.67	119.67	116.56	41200	26.62	27.92	26.57	28.47
111	OS	41319	3	100.33	98.67	121.67	119.78	41316	27.89	29.19	27.87	29.25
111	OS	41522	3	102.67	103.67	123.67	122.26	41522	27.64	29.56	27.61	29.30
111	OS	41725	3	100.67	100.33	119.00	120.72	41716	27.64	29.32	27.84	29.61
112	OS	40024	2	81.00	103.00	117.50	80.29	40025	31.71	32.54	31.05	32.40
112	OS	40211	2	78.50	96.00	109.50	80.89	40211	30.37	30.99	29.93	31.59
112	OS	40367	3	78.33	95.00	107.33	80.71	40385	31.15	32.38	30.66	32.20
112	OS	40602	2	78.50	94.00	117.00	78.76	40602	30.99	31.90	30.31	31.83
112	OS	41081	3	81.67	92.33	127.67	81.65	41089	30.91	31.90	30.75	32.23
112	OS	41243	3	80.33	92.67	121.67	81.73	41243	30.25	31.34	30.28	31.23
112	OS	41487	3	80.67	91.33	125.00	81.60	41479	30.48	31.78	30.53	31.67
112	OS	41900	3	76.33	89.00	119.67	75.31	41878	30.43	31.10	30.42	31.35
112	OS	42180	3	77.67	86.33	123.00	77.14	42178	29.71	30.95	29.10	30.59
112	OS	42340	3	79.67	87.33	127.67	79.17	42340	30.26	30.69	30.06	31.57
112	OS	42537	3	75.67	84.00	123.67	74.62	42527	28.91	29.97	27.25	29.25
113	OD	39940	3	91.00	139.00	102.00	91.45	39934	28.56	31.02	26.02	30.13
113	OD	40318	3	85.33	131.67	94.00	84.89	40336	28.34	30.63	25.18	30.05
113	OD	40919	3	91.67	138.67	94.67	95.58	40919	30.06	31.69	28.30	32.09
113	OD	41018	3	92.67	140.33	95.33	96.12	41012	28.66	31.24	26.64	29.82
113	OD	41218	3	93.00	137.67	95.00	97.79	41218	28.80	31.53	26.08	30.70
113	OD	41576	3	92.33	139.00	96.00	96.61	41576	28.47	30.72	26.78	30.29
113	OD	41660	3	93.00	139.33	96.00	97.11	41660	29.72	31.45	27.82	31.07
113	OD	41746	2	94.00	136.50	94.50	99.26	41746	28.95	31.20	26.97	31.02
113	OD	41914	3	93.00	138.67	95.67	97.39	41914	30.36	32.53	28.18	32.39
113	OD	42016	2	93.00	139.50	95.00	96.90	42016	30.55	32.78	28.38	32.20
113	OD	42110	3	92.00	137.33	97.00	96.60	42103	29.45	31.56	28.05	31.29
113	OD	42312	3	87.67	126.67	105.00	89.70	42312	28.26	29.96	26.55	30.11
113	OD	42502	3	88.67	128.67	104.67	90.51	42501	27.46	29.44	25.10	29.48
113	OS	39940	3	104.33	149.67	121.67	109.88	39934	28.76	31.10	26.78	30.50
113	OS	40318	3	96.67	139.00	115.33	101.89	40336	27.95	29.77	27.23	28.90
113	OS	40555	2	93.50	132.00	109.50	101.42	40555	29.68	31.43	28.81	31.41
113	OS	40703	3	100.00	139.67	113.00	107.20	40700	29.29	31.55	27.51	30.61
113	OS	40919	3	99.33	140.67	111.67	106.00	40919	29.40	32.03	27.06	31.31
113	OS	41018	3	101.67	143.00	116.33	108.20	41012	29.03	30.80	27.88	30.75
113	OS	41218	3	100.00	138.67	112.67	106.16	41218	27.74	30.66	24.36	29.95
113	OS	41576	3	98.67	143.67	101.67	105.82	41576	29.25	30.94	27.95	31.14
113	OS	41660	3	100.00	145.33	111.33	106.30	41660	29.95	31.93	28.73	31.76
113	OS	41746	3	100.67	143.33	110.00	107.80	41746	28.04	30.44	26.19	29.84
113	OS	41914	3	102.67	147.33	111.67	110.40	41914	29.99	31.36	29.85	31.57
113	OS	42016	2	102.00	143.50	115.00	108.60	42016	29.65	31.58	27.38	31.61
113	OS	42312	3	95.33	119.33	115.00	104.09	42312	28.97	31.12	26.75	30.61
113	OS	42502	3	95.33	121.33	114.33	104.17	42501	28.69	31.33	27.24	30.61
114	OD	40101	3	82.00	112.00	128.00	71.16	40107	29.65	30.56	29.77	30.42
114	OD	40268	3	72.67	108.67	120.67	57.34	40268	30.88	31.04	31.34	32.27
114	OD	40416	2	74.50	109.00	118.00	60.34	40414	31.10	32.24	31.17	32.22
114	OD	40633	3	73.00	106.33	123.00	57.44	40633	29.19	30.21	28.52	29.43
114	OD	40766	2	81.50	110.00	127.00	71.50	40758	30.22	31.12	30.38	31.20
114	OD	40983	3	77.00	109.67	127.67	62.59	40983	30.97	31.48	31.10	32.00
114	OD	41179	3	73.67	110.00	123.67	56.54	41179	30.30	30.56	30.60	31.13
114	OD	41429	2	76.50	104.50	125.50	63.17	41429	30.87	31.24	30.88	31.73
114	OD	42076	2	79.00	107.50	123.50	69.41	42076	29.37	30.06	29.70	30.02
114	OD	42264	3	80.33	106.00	119.67	75.59	42261	30.37	30.65	31.04	31.29
114	OS	40101	3	89.00	109.00	120.00	91.19	40107	30.41	31.18	30.42	31.07
114	OS	40268	3	87.00	108.00	116.00	89.79	40268	30.89	31.51	31.28	32.09
114	OS	40416	2	90.50	112.50	119.50	93.01	40414	30.20	31.04	30.33	31.28
114	OS	40633	3	87.00	109.33	117.33	90.78	40633	30.59	30.79	31.03	31.15
114	OS	40766	3	88.67	108.67	119.67	92.38	40758	29.95	30.35	30.28	30.87
114	OS	40983	2	87.50	108.50	119.50	90.96	40983	30.89	31.90	31.47	32.09
114	OS	41179	3	87.00	106.67	119.33	89.56	41179	30.05	30.92	31.08	30.43
114	OS	41429	3	87.33	111.33	120.00	90.28	41429	30.16	30.89	30.41	30.64
114	OS	42076	2	86.50	107.50	118.00	89.74	42076	29.39	30.41	29.35	30.35
114	OS	42264	3	84.33	109.00	127.00	79.82	42261	28.64	28.95	29.10	29.19
115	OD	39906	3	67.67	94.33	87.00	68.18	39906	30.00	30.37	30.46	31.42
115	OD	40088	3	69.33	96.00	89.67	69.82	40074	28.40	29.46	27.92	29.91
115	OD	40284	3	68.00	95.00	88.67	67.81	40284	29.90	31.15	30.62	31.35
115	OD	40466	2	67.50	88.00	91.50	68.24	40480	30.66	31.09	31.46	32.01
115	OD	40676	3	67.67	100.00	92.33	64.78	40676	29.72	30.05	30.36	30.70
115	OD	40864	3	67.00	97.00	86.00	66.44	40844	29.67	30.72	30.61	31.28
115	OD	41026	2	70.50	96.00	96.00	70.45	41026	29.71	30.23	30.23	31.23
115	OD	41377	3	68.00	92.00	94.67	66.87	41377	31.08	31.21	31.42	32.68
115	OD	41537	2	69.00	92.50	93.00	68.99	41537	29.75	30.38	30.75	30.58
115	OD	41684	2	69.50	89.00	94.50	70.27	41684	29.81	30.00	30.52	31.36
115	OD	41949	3	73.67	90.00	105.00	75.49	41936	30.53	31.07	30.74	31.45
115	OS	39906	3	67.00	94.67	86.33	65.75	39906	28.09	29.69	26.38	29.66
115	OS	40088	3	67.33	93.67	87.33	66.62	40074	26.63	27.48	24.95	27.71
115	OS	40284	3	68.33	95.33	88.00	67.17	40284	26.98	28.23	23.87	29.38
115	OS	40466	3	67.33	94.33	87.67	66.33	40480	28.41	28.94	27.77	29.48
115	OS	40676	3	65.67	89.00	85.33	66.04	40676	26.85	28.37	23.92	27.98
115	OS	40864	3	64.00	88.67	83.33	63.54	40844	26.85	28.49	25.41	29.16
115	OS	41026	3	66.33	89.33	88.67	66.28	41026	28.26	29.99	25.87	29.03
115	OS	41286	3	62.67	80.33	84.00	63.86	41286	28.16	29.75	25.95	30.04
115	OS	41377	3	65.33	84.33	84.33	67.31	41377	29.24	30.66	27.61	30.29
115	OS	41537	3	65.00	84.67	86.33	65.78	41537	28.13	28.82	27.03	29.69
115	OS	41684	3	64.00	82.33	85.33	64.98	41684	28.58	30.97	25.99	30.51
115	OS	41949	3	68.33	86.00	86.00	70.30	41936	28.67	29.67	27.64	30.42
116	OD	40017	3	83.67	108.67	134.33	76.39	40045	31.34	32.20	31.36	32.72
116	OD	40234	3	79.67	102.67	128.00	74.40	40234	32.10	32.84	32.02	33.49
116	OD	40430	3	81.00	104.67	126.33	77.83	40415	32.07	33.15	31.45	32.89
116	OD	40644	3	76.67	104.00	121.67	69.90	40644	32.04	32.32	32.27	33.63
116	OD	40843	3	76.67	104.33	121.33	69.01	40840	31.85	33.03	31.67	33.22
116	OD	40997	3	85.33	113.00	124.33	81.79	40997	31.68	32.46	32.20	32.86
116	OD	41221	3	77.00	107.33	124.00	67.50	41205	30.97	31.72	30.99	32.40
116	OD	41680	3	77.33	103.33	122.33	70.49	41680	32.04	33.03	31.45	33.44
116	OD	41858	3	77.33	106.00	121.67	69.64	41862	31.49	32.43	31.18	32.64
116	OD	42102	3	80.00	109.33	124.67	71.43	42102	31.31	32.85	30.62	32.56
116	OD	42404	3	77.00	106.67	118.00	67.07	42402	32.34	33.61	32.12	33.39
116	OD	42769	3	78.00	107.67	121.00	69.35	42769	30.77	31.90	30.85	32.30
116	OS	40017	3	83.67	107.33	130.00	78.84	40045	30.98	32.14	30.64	32.19
116	OS	40234	3	81.67	106.33	131.33	78.79	40234	31.75	32.52	31.51	32.89
116	OS	40430	2	81.00	103.00	131.50	79.11	40415	31.41	32.46	31.42	32.58
116	OS	40644	3	81.00	99.00	129.33	81.45	40644	30.47	32.10	29.97	31.77
116	OS	40843	3	85.00	102.00	131.33	86.07	40840	30.24	31.67	29.82	31.89
116	OS	40997	3	86.67	96.67	133.00	90.01	40997	31.59	31.97	31.33	33.21
116	OS	41221	3	80.67	99.33	127.00	80.02	41205	31.28	32.60	30.78	32.85
116	OS	41680	3	80.33	101.67	129.33	79.49	41680	31.68	32.25	31.89	33.17
116	OS	41858	3	82.33	97.00	128.33	83.23	41862	30.97	32.34	30.07	32.04
116	OS	42102	3	84.00	100.67	132.33	83.19	42102	30.75	31.83	30.70	32.48
116	OS	42404	3	79.33	94.67	124.67	76.71	42402	32.63	33.40	32.77	33.63
116	OS	42769	3	81.00	97.67	127.00	77.84	42769	30.42	31.44	30.41	32.00
117	OD	39927	3	100.33	97.00	106.67	121.21	39927	27.69	29.04	26.73	29.99
117	OD	40059	3	99.00	103.00	114.00	112.98	40073	28.74	29.54	29.05	30.70
117	OD	40350	3	101.33	96.00	109.00	122.86	40350	28.11	29.99	28.02	30.39
117	OD	40721	3	99.67	95.33	111.67	118.48	40721	29.44	31.04	28.87	31.26
117	OD	40885	3	99.33	96.67	109.00	117.40	40877	28.94	30.40	28.96	31.13
117	OD	41071	3	101.67	100.33	110.33	120.78	41071	29.39	30.68	29.52	31.78
117	OD	41249	3	99.67	96.00	109.67	119.38	41241	28.43	28.83	28.70	30.61
117	OD	41382	3	98.00	93.67	107.67	116.51	41374	28.87	29.89	28.78	30.40
117	OD	41458	3	99.33	95.00	110.00	118.15	41458	28.94	29.37	29.68	30.76
117	OD	41628	3	97.67	89.67	108.33	117.53	41628	28.70	29.52	28.87	30.92
117	OD	41747	3	99.33	92.67	109.33	118.94	41747	28.98	30.29	29.20	31.11
117	OD	41955	3	100.33	92.33	110.33	120.89	41955	29.21	30.64	28.87	31.13
117	OD	42208	3	99.00	90.67	110.00	119.25	42206	27.72	29.35	27.22	29.85
[truncated: 1,860 more rows]
